# Supplementary material for: Digital technology innovation, supply chain resilience and enterprise performance-The case of listed automotive parts manufacturing companies
Source: PLoS One. 2025 Jan 9;20(1):e0313929. doi: 10.1371/journal.pone.0313929 (PMC11717258; doi:10.1371/journal.pone.0313929)
Supplement: S1 Data — (XLSX) [file pone.0313929.s001.xlsx]

## Sheet: Sheet1
id	stkcd	year	SCR	scra	scrb	ROA	ROE	SDTI	NDTI	ODTI	DTI	Size	Top	lnfixedasset	Growth	SOE	Dual	AuditFee	Cashflow	lngs	Size_dum	RDI	c_SCR	c_RDI	SCR*RDI
1	30	2014	0.573769	0.280573	0.293196	0.22704	1.49257	2.30259	1.94591	1.38629	2.30259	22.8133	24.31	21.0427	-0.04166	1	0	13.487	0.049492	17.8784	1	0.024887	0.0122146	-0.0171299	-0.0002092
1	30	2015	0.571314	0.279373	0.291941	0.2334	1.04289	0	0	0	0	22.9286	24.41	21.2947	-0.135429	1	0	13.487	0.041266	16.7248	1	0.02683	0.0097596	-0.0151864	-0.0001482
1	30	2016	0.572534	0.279969	0.292565	0.19196	1.22135	0.693147	0	0.693147	0.693147	23.0616	24.41	21.2724	0.352169	1	0	13.487	0.066216	18.374	1	0.021378	0.0109797	-0.0206385	-0.0002266
1	30	2017	0.573901	0.280638	0.293264	0.24208	1.35361	0	0	0	0	23.1813	24.41	21.2962	0.228161	1	0	13.487	0.044662	17.7903	1	0.022606	0.0123466	-0.0194111	-0.0002397
1	30	2018	0.576011	0.28167	0.294342	0.2146	1.29891	0	0	0	0	23.2821	24.41	21.5242	0.091651	1	0	13.4588	0.029283	17.8994	1	0.027248	0.0144566	-0.0147689	-0.0002135
1	30	2019	0.572465	0.279936	0.29253	0.16883	1.21144	0	0	0	0	23.3948	24.41	21.5759	0.2816	1	0	13.4588	0.028339	17.7448	1	0.021249	0.0109106	-0.0207679	-0.0002266
1	30	2020	0.568314	0.277906	0.290408	0.08709	1.1552	1.38629	1.09861	0.693147	1.38629	23.422	24.41	21.625	0.104297	1	0	13.4588	0.041277	18.0682	1	0.021801	0.0067596	-0.020216	-0.0001367
1	30	2021	0.568859	0.278172	0.290687	0.14038	0.92734	2.70805	2.3979	1.60944	2.70805	23.4484	24.41	21.8192	0.154297	1	0	13.4588	0.121686	18.3789	1	0.029624	0.0073046	-0.0123931	-9.05e-05
1	30	2022	0.559568	0.273629	0.285939	-0.00634	0.55169	2.07944	1.94591	0.693147	2.07944	24.6776	24.41	21.799	-0.020088	1	0	13.4588	0.018472	18.2328	1	0.035267	-0.0019864	-0.0067493	1.34e-05
2	338	2010	0.557606	0.27267	0.284937	0.48074	2.99572	1.09861	0.693147	0.693147	1.09861	24.843	24.15	22.7826	0.781259	1	1	0	0.166846	18.5117	1	0	-0.0039484	-0.0420167	0.0001659
2	338	2011	0.535466	0.261843	0.273623	0.39644	2.41808	2.63906	1.94591	2.07944	2.63906	24.9178	24.16	22.9905	-0.051522	1	1	0	0.096722	18.9639	1	0.009556	-0.0260884	-0.032461	0.0008469
2	338	2012	0.505638	0.247257	0.258381	0.18597	1.07269	3.43399	2.63906	2.89037	3.43399	25.0866	24.3	23.1679	-0.197501	1	1	15.9903	0.041558	18.8453	1	0.041447	-0.0559164	-0.0005699	3.19e-05
2	338	2013	0.49751	0.243283	0.254228	0.12602	1.16167	2.99573	2.19722	2.48491	2.99573	25.5142	24.22	23.2996	0.210656	1	1	15.9903	0.073463	18.6398	1	0.043171	-0.0640444	0.0011544	-7.39e-05
2	338	2014	0.442418	0.216343	0.226076	0.14109	1.5388	3.7612	2.89037	3.2581	3.7612	25.4671	24.22	23.8242	0.365715	1	1	15.9903	0.092779	18.8386	1	0.042138	-0.119136	0.000121	-1.44e-05
2	338	2015	0.442418	0.19627	0.2051	0.06481	0.51696	2.89037	2.3979	2.07944	2.89037	25.7368	24.23	23.8439	-0.074303	1	1	15.9903	0.058968	19.2449	1	0.044097	-0.119136	0.0020798	-0.0002478
2	338	2016	0.442418	0.175214	0.183097	0.05926	0.83152	3.04452	2.19722	2.56495	3.04452	25.7368	24.22	23.8439	0.264021	1	1	15.9903	0.05031	19.1484	1	0.038201	-0.119136	-0.003816	0.0004546
2	338	2017	0.442418	0.186433	0.194821	0.08781	1.8242	3.49651	2.94444	2.70805	3.49651	25.7368	24.23	23.8439	0.626569	1	1	15.9903	0.085733	18.9033	1	0.037254	-0.119136	-0.0047627	0.0005674
2	338	2018	0.442418	0.210886	0.220373	0.13272	1.96026	4.15888	3.21888	3.68888	4.15888	25.7368	24.23	23.8439	0.050712	1	1	15.9903	0.108447	19.2631	1	0.040775	-0.119136	-0.001242	0.000148
2	338	2019	0.442418	0.2033	0.212447	0.15983	1.80363	5.0814	4.38203	4.89035	5.0814	25.7368	24.43	23.8439	0.094848	1	1	15.9903	0.10064	19.578	1	0.042137	-0.119136	0.00012	-1.43e-05
3	559	2010	0.541367	0.264728	0.276639	0.20608	1.59676	0	0	0	0	22.8985	51.53	21.4024	0.403919	0	0	14.2008	0.055875	17.4488	1	0.034133	-0.0201874	-0.0078833	0.0001591
3	559	2011	0.53364	0.26095	0.27269	0.17383	1.24825	0.693147	0.693147	0	0.693147	22.8708	51.53	21.4708	0.045242	0	0	14.221	0.047119	18.0499	1	0.035651	-0.0279143	-0.0063656	0.0001777
3	559	2012	0.532271	0.260281	0.271991	0.11376	0.91942	1.38629	1.38629	0	1.38629	22.9998	51.53	21.5933	0.020353	0	0	14.221	0.07179	18.1567	1	0.038276	-0.0292833	-0.0037412	0.0001096
3	559	2013	0.520711	0.254628	0.266083	0.13042	1.44115	1.09861	0.693147	0.693147	1.09861	23.2001	51.53	21.6797	0.110596	0	0	14.2855	0.137441	17.814	1	0.038788	-0.0408434	-0.0032289	0.0001319
3	559	2014	0.516478	0.252558	0.26392	0.20461	1.90763	1.79176	0.693147	1.60944	1.79176	23.2685	51.53	21.7395	0.061186	0	0	14.2855	0.114114	17.8375	1	0.043442	-0.0450764	0.0014254	-6.43e-05
3	559	2015	0.517683	0.253147	0.264536	0.18636	1.87602	0	0	0	0	23.1672	51.53	21.7862	0.041974	0	0	14.2855	0.09551	17.2547	1	0.038807	-0.0438713	-0.0032095	0.0001408
3	559	2016	0.52582	0.257126	0.268694	0.19311	1.89218	1.38629	0	1.38629	1.38629	23.1682	51.53	21.7999	0.053155	0	0	14.2855	0.108371	17.3107	1	0.040681	-0.0357344	-0.0013355	4.77e-05
3	559	2017	0.535112	0.26167	0.273442	0.21584	1.82587	0.693147	0.693147	0	0.693147	23.2122	56.5	21.8332	0.034158	0	0	14.2855	0.103282	18.1209	1	0.043662	-0.0264423	0.0016451	-4.35e-05
3	559	2018	0.534884	0.261558	0.273326	0.2218	1.37911	2.30259	1.79176	1.60944	2.30259	23.2105	56.51	21.8549	0.018633	0	0	14.2855	0.010147	17.8345	1	0.045151	-0.0266704	0.0031347	-8.36e-05
3	559	2019	0.531203	0.259758	0.271445	0.18793	1.00062	2.3979	1.60944	1.94591	2.3979	23.4635	56.51	21.8924	-0.068735	0	0	14.2855	0.106122	18.5936	1	0.046203	-0.0303514	0.0041867	-0.0001271
3	559	2020	0.552763	0.270301	0.282462	0.07722	0.62071	1.09861	1.09861	0	1.09861	23.5459	63.76	21.852	0.028407	0	0	14.2855	0.080098	18.3647	1	0.043338	-0.0087914	0.0013211	-1.16e-05
3	559	2021	0.55318	0.270505	0.282675	0.10727	0.79552	1.60944	1.09861	1.09861	1.60944	23.6776	63.97	21.7681	0.31617	0	0	14.4414	0.056302	18.5393	1	0.034806	-0.0083744	-0.0072108	6.04e-05
3	559	2022	0.534265	0.261256	0.27301	0.15693	0.92381	1.79176	0	1.79176	1.79176	22.6345	63.97	21.7108	-0.021448	0	0	14.4414	0.059865	18.3583	1	0.037851	-0.0272894	-0.0041655	0.0001137
4	581	2010	0.5751	0.281224	0.293876	0.2287	2.99572	0	0	0	0	22.7938	17.63	20.8277	0.743552	1	0	14.0779	0.079296	16.5525	1	0	0.0135456	-0.0420167	-0.0005691
4	581	2011	0.577552	0.282423	0.295129	0.43283	2.59237	0	0	0	0	23.1262	17.63	21.0289	0.098097	1	0	14.0779	0.041148	17.3572	1	0	0.0159976	-0.0420167	-0.0006722
4	581	2012	0.602782	0.294761	0.308022	0.28107	1.3065	0	0	0	0	23.2939	20	21.0632	-0.14968	1	0	14.221	0.105442	16.5306	1	0.032369	0.0412276	-0.0096475	-0.0003977
4	581	2013	0.59389	0.290412	0.303478	0.23518	1.2177	0	0	0	0	23.3966	20	21.1092	0.114455	1	0	14.221	0.061492	16.7795	1	0.037876	0.0323356	-0.004141	-0.0001339
4	581	2014	0.597183	0.292022	0.30516	0.32893	1.49484	0	0	0	0	23.4772	20	21.0232	0.136899	1	0	14.1662	0.061421	18.9567	1	0.049055	0.0356286	0.0070384	0.0002508
4	581	2015	0.596652	0.291763	0.304889	0.2999	1.32283	0.693147	0.693147	0	0.693147	23.5719	20.22	21.5651	-0.096442	1	0	14.1662	0.034516	18.7729	1	0.050001	0.0350976	0.0079842	0.0002802
4	581	2016	0.598024	0.292434	0.30559	0.26361	1.34782	0	0	0	0	23.7305	20.22	21.6185	0.118617	1	0	14.1662	0.030546	17.5989	1	0.049728	0.0364696	0.007711	0.0002812
4	581	2017	0.600089	0.293444	0.306646	0.37723	1.84155	0	0	0	0	23.7626	20.22	21.6729	0.40397	1	0	14.2729	0.047338	17.6901	1	0.043396	0.0385346	0.0013794	5.32e-05
4	581	2018	0.606712	0.296682	0.31003	0.38771	1.55097	1.94591	1.38629	1.38629	1.94591	23.8996	20.22	21.7192	-0.032782	1	0	14.2729	0.041852	17.7035	1	0.046237	0.0451576	0.0042203	0.0001906
4	581	2019	0.586314	0.286708	0.299607	0.32472	1.35708	2.30259	1.79176	1.60944	2.30259	24.032	20.22	21.7689	0.007187	1	0	14.2729	0.043771	18.3282	1	0.047576	0.0247597	0.0055593	0.0001376
4	581	2020	0.579288	0.283272	0.296016	0.23186	1.55612	3.63759	2.77259	3.13549	3.63759	24.0544	20.22	21.7818	0.466678	1	0	14.3223	0.028585	18.8024	1	0.041337	0.0177336	-0.0006795	-1.21e-05
4	581	2021	0.581662	0.284433	0.297229	0.31808	1.36716	3.71357	2.70805	3.29584	3.71357	24.0742	20.23	21.799	0.061985	1	0	14.3223	0.022442	18.082	1	0.043516	0.0201076	0.0014995	3.02e-05
5	700	2010	0.489042	0.239142	0.249901	0.05291	0.66671	0	0	0	0	22.0895	34.72	20.4734	0.140966	0	1	13.5008	0.030098	14.762	1	0.012589	-0.0725124	-0.0294276	0.0021339
5	700	2011	0.499051	0.244036	0.255015	0.03459	0.94441	1.09861	1.09861	0	1.09861	22.1174	35.76	20.5546	-0.003348	0	1	13.5008	0.080506	16.3194	1	0.01731	-0.0625034	-0.0247068	0.0015443
5	700	2012	0.506387	0.247623	0.258764	0.04531	1.42891	0	0	0	0	22.0811	36.22	20.5988	0.254618	0	1	13.5278	0.077125	15.6404	1	0.019267	-0.0551674	-0.0227501	0.0012551
5	700	2013	0.518995	0.253789	0.265207	0.06215	1.49459	0	0	0	0	22.0915	36.29	20.5707	0.177224	0	1	13.5924	0.117907	15.0909	1	0.024962	-0.0425594	-0.0170551	0.0007259
5	700	2014	0.515225	0.251945	0.26328	0.19102	1.68858	0	0	0	0	22.2401	36.29	20.5534	0.170369	0	1	13.5924	0.097986	15.8826	1	0.028723	-0.0463294	-0.013294	0.0006159
5	700	2015	0.548538	0.268235	0.280303	0.18284	1.55893	0	0	0	0	22.504	34.04	21.0698	-0.076293	0	1	13.7101	0.057183	16.4453	1	0.027106	-0.0130163	-0.0149103	0.0001941
5	700	2016	0.54519	0.266598	0.278592	0.15149	0.67396	0	0	0	0	22.7425	33.07	21.0785	0.01743	0	1	13.8155	0.05261	16.2791	1	0.034774	-0.0163644	-0.0072431	0.0001185
5	700	2017	0.509558	0.249174	0.260384	0.09513	0.44765	0	0	0	0	22.7244	33.07	21.3566	0.360113	0	1	13.9108	0.010108	15.8598	1	0.038483	-0.0519964	-0.0035334	0.0001837
5	700	2018	0.501675	0.245319	0.256356	0.01441	0.04062	1.09861	0.693147	0.693147	1.09861	22.7832	35.78	21.6619	0.144119	0	1	14.1156	-0.001981	17.0481	1	0.039263	-0.0598794	-0.0027539	0.0001649
5	700	2019	0.502739	0.245839	0.256899	0.08104	0.43193	0	0	0	0	22.8446	35.78	21.7954	0.105501	0	1	14.1156	0.021517	13.0596	1	0.038094	-0.0588154	-0.0039227	0.0002307
5	700	2021	0.500536	0.244762	0.255774	0.10096	-0.7764	0	0	0	0	22.9558	37.85	21.574	0.211007	0	1	14.2855	0.050451	17.3749	1	0.03721	-0.0610183	-0.0048064	0.0002933
5	700	2022	0.513674	0.251186	0.262487	0.11258	1.89721	0	0	0	0	20.7862	37.85	21.6249	0.037037	0	1	14.1156	0.109442	17.1148	0	0.027861	-0.0478804	-0.014156	0.0006778
6	901	2010	0.597439	0.292148	0.305292	0.05536	0.97568	1.79176	1.09861	1.38629	1.79176	20.8735	22.65	18.798	1.64216	1	0	13.0331	0.009569	14.0167	0	0.029363	0.0358846	-0.0126533	-0.0004541
6	901	2011	0.593747	0.290342	0.303405	0.04783	0.77125	1.79176	1.60944	0.693147	1.79176	21.0266	22.65	18.8697	0.237443	1	0	13.0815	0.006985	15.8897	0	0.022254	0.0321926	-0.0197624	-0.0006362
6	901	2012	0.562127	0.27488	0.287247	0.07363	0.50403	1.79176	0.693147	1.60944	1.79176	21.2067	22.65	18.8808	0.048218	1	0	13.1224	-0.048955	16.0906	0	0.04976	0.0005726	0.0077431	4.43e-06
6	901	2013	0.552673	0.270257	0.282416	0.05108	0.59076	2.07944	1.60944	1.38629	2.07944	21.4782	22.65	18.8753	0.013979	1	0	13.3047	-0.022138	16.7407	0	0.045537	-0.0088814	0.0035206	-3.13e-05
6	901	2014	0.57287	0.280134	0.292737	0.04414	0.32591	3.04452	1.79176	2.77259	3.04452	21.4792	22.77	19.0479	0.143661	1	0	13.3047	-0.00012	15.9639	0	0.0408	0.0113156	-0.0012171	-1.38e-05
6	901	2015	0.575929	0.281629	0.2943	-0.0083	0.44941	3.09104	1.94591	2.77259	3.09104	22.4689	21.35	19.2276	0.193416	1	0	13.5278	-0.013601	16.7656	1	0.059078	0.0143746	0.0170613	0.0002453
6	901	2016	0.564458	0.27602	0.288438	0.03181	0.48341	3.2581	0	3.2581	3.2581	22.559	16.88	20.4955	1.64216	1	0	14.3461	0.076769	17.36	1	0.057629	0.0029036	0.0156125	4.53e-05
6	901	2017	0.561654	0.274649	0.287005	0.03134	0.47112	3.93183	2.56495	3.66356	3.93183	22.5944	16.88	20.6383	0.058465	1	0	14.6441	0.057556	16.4927	1	0.056371	9.96e-05	0.0143539	1.43e-06
6	901	2018	0.564293	0.275939	0.288354	-0.01124	0.42388	3.09104	0.693147	3.04452	3.09104	22.6703	16.88	20.7146	-0.000144	1	0	14.8088	0.049733	16.7086	1	0.055917	0.0027387	0.0138999	3.81e-05
6	901	2019	0.557492	0.272614	0.284878	-0.01148	0.40491	3.52636	0	3.52636	3.52636	22.7125	16.88	20.9927	0.022536	1	0	14.5026	0.046702	16.8096	1	0.065532	-0.0040624	0.0235151	-9.55e-05
6	901	2020	0.548641	0.268286	0.280356	-0.08569	-1.52218	3.17805	0	3.17805	3.17805	22.7479	17.32	21.0769	-0.098167	1	0	14.8307	0.007985	17.9625	1	0.076058	-0.0129133	0.0340408	-0.0004396
6	901	2021	0.551386	0.269628	0.281758	0.02732	0.09114	3.21888	0	3.21888	3.21888	22.8485	17.32	20.833	0.085067	1	0	14.838	0.034967	17.2168	1	0.062786	-0.0101684	0.0207697	-0.0002112
6	901	2022	0.539957	0.264039	0.275918	0.0158	0.09903	1.09861	0	1.09861	1.09861	21.3093	17.32	21.0075	-0.011091	1	0	14.8681	-0.003973	16.5376	0	0.063198	-0.0215974	0.021181	-0.0004575
7	980	2010	0.560698	0.274181	0.286517	0.09262	0.381	0	0	0	0	21.3482	33.3	20.1785	0.416794	0	0	13.7101	-0.039396	14.8107	0	0.007707	-0.0008564	-0.0343101	2.94e-05
7	980	2011	0.55579	0.271782	0.284009	0.11433	0.30572	0	0	0	0	21.3437	33.3	20.3901	0.083043	0	1	13.7101	0.045506	16.3715	0	0.010714	-0.0057644	-0.0313023	0.0001804
7	980	2012	0.559462	0.273577	0.285885	0.09779	0.2319	0.693147	0.693147	0	0.693147	21.7563	33.3	20.2265	-0.030844	0	1	13.7101	0.105994	16.4902	0	0.010803	-0.0020924	-0.0312141	6.53e-05
7	980	2013	0.571214	0.279324	0.29189	0.12154	0.24369	0.693147	0.693147	0	0.693147	21.7911	33.3	20.1962	0.06966	0	1	13.7101	0.026143	14.3963	0	0.016724	0.0096596	-0.0252932	-0.0002443
7	980	2015	0.554163	0.270986	0.283177	0.06777	0.29436	0	0	0	0	22.1375	19.99	19.9242	0.462925	0	1	13.9978	0.042517	14.9562	1	0.0302	-0.0073914	-0.0118167	8.73e-05
7	980	2016	0.536557	0.262377	0.274181	0.08054	0.41005	1.79176	1.60944	0.693147	1.79176	24.2286	19.99	20.209	0.041599	0	1	13.9108	-0.0013	15.6732	1	0.03623	-0.0249974	-0.0057868	0.0001447
7	980	2017	0.540698	0.264401	0.276297	0.07673	1.31655	0	0	0	0	24.2039	38.86	21.8535	1.64216	0	1	15.0964	0.000271	16.7751	1	0.028249	-0.0208564	-0.0137674	0.0002871
7	980	2018	0.512894	0.250805	0.262089	0.04307	0.46411	0	0	0	0	23.7406	38.78	22.1206	-0.290318	0	1	15.0964	-0.071231	16.88	1	0.048226	-0.0486604	0.0062093	-0.0003021
8	981	2012	0.488769	0.239008	0.249761	0.104	2.00064	0	0	0	0	23.9019	75.91	20.6049	-0.270037	0	0	14.1156	-0.025391	16.18	1	0	-0.0727854	-0.0420167	0.0030582
8	981	2013	0.484323	0.236834	0.247489	0.03455	1.62052	0	0	0	0	24.0005	75.91	20.9759	0.29749	0	0	14.2538	-0.001281	16.9158	1	0	-0.0772314	-0.0420167	0.003245
8	981	2014	0.482571	0.235977	0.246594	0.04014	1.27587	0	0	0	0	23.9307	75.91	20.9097	0.371079	0	0	14.2538	-0.020362	17.1191	1	0	-0.0789834	-0.0420167	0.0033186
8	981	2015	0.486835	0.238062	0.248772	0.02893	0.83538	0	0	0	0	23.9496	66.13	20.9221	0.339871	0	0	14.4088	0.106417	16.9067	1	0	-0.0747194	-0.0420167	0.0031395
8	981	2016	0.494621	0.24187	0.252751	0.01729	1.19151	0.693147	0	0.693147	0.693147	24.5061	37.02	20.8854	-0.047526	0	0	14.4756	0.015737	17.1133	1	0	-0.0669334	-0.0420167	0.0028123
8	981	2017	0.502549	0.245747	0.256803	0.02779	1.03012	0	0	0	0	24.3282	23.69	21.8416	0.576528	0	0	15.0437	0.026405	17.5791	1	0.042196	-0.0590054	0.0001789	-1.06e-05
8	981	2018	0.476329	0.232925	0.243404	0.10459	-0.2821	0	0	0	0	23.6071	22.91	22.0462	-0.293872	0	0	15.0437	0.003377	16.9975	1	0.087182	-0.0852254	0.0451651	-0.0038492
12	1319	2022	0.594555	0.290737	0.303817	0.22869	0.83333	0	0	0	0	22.1207	35.02	19.6416	-0.007114	0	0	13.7101	0.048866	15.7049	1	0.041675	0.0330006	-0.0003412	-1.13e-05
13	2048	2010	0.588798	0.287922	0.300876	0.32323	2.25332	0	0	0	0	22.1986	15.86	20.2414	0.184643	0	0	13.4588	0.082713	16.1098	1	0.024692	0.0272436	-0.0173244	-0.000472
13	2048	2011	0.576687	0.282	0.294687	0.34049	1.25762	0	0	0	0	22.3781	16.26	20.5341	0.104803	0	0	13.4588	0.070945	16.6325	1	0.030164	0.0151326	-0.0118525	-0.0001794
13	2048	2012	0.557359	0.272548	0.28481	0.18399	1.01733	0	0	0	0	22.6793	16.97	20.8208	0.520653	0	0	13.4588	0.031089	16.5288	1	0.030116	-0.0041954	-0.0119009	4.99e-05
13	2048	2013	0.551432	0.26965	0.281782	0.16992	1.36836	0	0	0	0	22.8743	16.97	21.0313	0.302182	0	0	14.221	0.105903	16.9027	1	0.024873	-0.0101224	-0.0171434	0.0001735
13	2048	2014	0.554254	0.27103	0.283224	0.1949	1.65067	0	0	0	0	23.0774	16.97	21.1718	0.194874	0	0	14.221	0.054146	17.1088	1	0.022431	-0.0073004	-0.0195857	0.000143
13	2048	2015	0.545332	0.266667	0.278665	0.14508	0.79071	0	0	0	0	23.3274	16.97	21.3582	0.12592	0	0	14.221	0.057008	17.2531	1	0.028307	-0.0162224	-0.0137095	0.0002224
13	2048	2016	0.533406	0.260836	0.27257	0.18113	1.86072	0	0	0	0	23.5086	16.97	21.6315	0.274827	0	0	14.4033	0.105985	17.9122	1	0.021896	-0.0281484	-0.0201211	0.0005664
13	2048	2017	0.549322	0.268618	0.280704	0.20659	1.55254	0.693147	0	0.693147	0.693147	23.5121	14.36	21.6525	0.183964	0	0	14.4033	0.086614	17.3989	1	0.025781	-0.0122324	-0.016236	0.0001986
13	2048	2018	0.553183	0.270506	0.282676	0.11349	1.11655	0	0	0	0	23.5641	14.36	21.8949	0.008136	0	0	15.0683	0.075585	18.0119	1	0.034669	-0.0083714	-0.0073476	6.15e-05
13	2048	2019	0.563696	0.275647	0.288048	0.10816	1.28237	0	0	0	0	23.6732	14.36	21.994	0.145129	0	0	15.0683	0.117278	18.0533	1	0.0333	0.0021417	-0.0087171	-1.87e-05
13	2048	2020	0.56329	0.275449	0.287841	0.05855	1.01624	0	0	0	0	23.805	14.36	21.9328	-0.011763	0	0	15.0683	0.150213	18.1189	1	0.03126	0.0017356	-0.0107563	-1.87e-05
13	2048	2021	0.558453	0.273083	0.285369	0.15858	1.27244	0	0	0	0	23.8561	14.36	21.9519	0.04117	0	0	15.2018	0.103887	18.5843	1	0.036413	-0.0031013	-0.0056038	1.74e-05
13	2048	2022	0.557754	0.272742	0.285012	0.12221	1.07596	0	0	0	0	21.1662	24.53	22.0049	0.115893	0	0	15.2018	0.078423	18.2055	0	0.035161	-0.0038004	-0.006856	2.61e-05
14	2085	2010	0.588933	0.287988	0.300945	0.2419	1.67291	0	0	0	0	21.6672	45.1	20.1569	0.399014	0	0	13.4588	0.150052	15.7858	0	0.029957	0.0273786	-0.0120595	-0.0003302
14	2085	2011	0.604278	0.295492	0.308786	0.27803	1.6597	0	0	0	0	21.8318	58.35	20.5523	1.07531	0	0	14.5333	0.115674	15.1149	0	0.03445	0.0427237	-0.0075671	-0.0003233
14	2085	2012	0.587097	0.287091	0.300007	0.27742	1.75126	0	0	0	0	22.1614	58.35	20.7006	0.039988	0	0	14.0545	0.180241	16.0251	1	0.036582	0.0255426	-0.0054349	-0.0001388
14	2085	2013	0.561847	0.274743	0.287104	0.29485	1.94944	0	0	0	0	22.3451	58.35	20.7312	0.112837	0	0	14.0545	0.130067	16.9765	1	0.035338	0.0002926	-0.0066786	-1.95e-06
14	2085	2014	0.559596	0.273642	0.285953	0.27246	2.36501	0	0	0	0	22.9033	53.38	20.8009	0.215886	0	0	14.2602	0.166427	17.6339	1	0.038851	-0.0019584	-0.0031656	6.2e-06
14	2085	2015	0.558611	0.273161	0.28545	0.25859	2.2322	0	0	0	0	22.952	45.69	21.5209	0.532232	0	0	15.4157	0.137937	17.971	1	0.028412	-0.0029434	-0.0136044	4e-05
14	2085	2016	0.572547	0.279975	0.292571	0.22735	2.06843	0.693147	0.693147	0	0.693147	23.0308	45.69	21.7862	0.118455	0	0	15.1447	0.144631	18.1127	1	0.025771	0.0109926	-0.0162461	-0.0001786
14	2085	2017	0.577466	0.282381	0.295085	0.23637	1.62715	0	0	0	0	23.318	45.69	21.9209	0.072899	0	0	15.3723	0.096481	18.0666	1	0.027075	0.0159116	-0.0149417	-0.0002377
14	2085	2018	0.552156	0.270004	0.282152	0.2381	1.50031	0	0	0	0	23.3615	46.18	22.1249	0.081343	0	0	15.2933	0.098295	18.3958	1	0.034426	-0.0093984	-0.0075907	7.13e-05
14	2085	2019	0.539177	0.263658	0.27552	0.15676	1.20196	1.38629	1.09861	0.693147	1.38629	23.4942	46.18	22.2995	-0.019749	0	0	15.2577	0.097391	18.3287	1	0.034001	-0.0223774	-0.0080158	0.0001794
14	2085	2020	0.525053	0.256751	0.268302	0.08261	0.87331	0.693147	0.693147	0	0.693147	23.5199	33.37	22.3069	-0.008205	0	0	15.3057	0.108668	18.4653	1	0.038132	-0.0365013	-0.0038844	0.0001418
14	2085	2021	0.521048	0.254792	0.266255	0.12892	0.72058	0	0	0	0	23.624	33.37	22.2283	0.162334	0	0	15.3393	0.049846	18.3371	1	0.036841	-0.0405064	-0.0051761	0.0002097
14	2085	2022	0.531421	0.259865	0.271556	0.13986	1.32026	0.693147	0	0.693147	0.693147	21.0001	34.07	22.1767	0.317322	0	0	15.3393	0.073388	18.1437	0	0.035197	-0.0301334	-0.0068198	0.0002055
15	2101	2010	0.572625	0.280014	0.292612	0.2252	1.37335	0	0	0	0	21.1573	20.77	19.7907	0.788507	1	0	12.6115	-0.03531	14.9981	0	0.032345	0.0110706	-0.0096717	-0.0001071
15	2101	2011	0.561599	0.274622	0.286977	0.21596	1.00997	0.693147	0.693147	0	0.693147	21.2876	19.54	19.9598	0.440998	1	1	13.017	0.079807	15.7455	0	0.037209	4.46e-05	-0.0048076	-2.15e-07
15	2101	2012	0.550792	0.269337	0.281455	0.17927	0.81926	0	0	0	0	21.5967	19.54	20.3362	0.043969	1	0	13.017	0.073353	16.4281	0	0.037003	-0.0107624	-0.0050138	5.4e-05
15	2101	2013	0.546846	0.267408	0.279438	0.05127	0.80077	0	0	0	0	21.6604	16.72	20.501	0.355116	1	0	13.2177	0.024908	15.0808	0	0.04078	-0.0147084	-0.0012368	1.82e-05
15	2101	2014	0.544763	0.266389	0.278374	0.13323	0.90252	0.693147	0	0.693147	0.693147	21.7391	16.72	20.5893	0.21519	1	0	13.2177	0.066177	15.5093	0	0.041915	-0.0167913	-0.0001014	1.7e-06
15	2101	2015	0.544705	0.266361	0.278344	0.09546	0.91726	0.693147	0	0.693147	0.693147	22.0549	16.72	20.7331	0.019788	1	0	13.2177	0.059103	15.8137	1	0.041247	-0.0168494	-0.0007694	1.3e-05
15	2101	2016	0.55339	0.270608	0.282782	0.1164	0.92523	0	0	0	0	22.7895	16.8	20.9651	0.185747	1	0	13.1224	0.082701	15.8786	1	0.042742	-0.0081643	0.0007255	-5.92e-06
15	2101	2017	0.553822	0.270819	0.283003	0.14613	1.01903	0	0	0	0	22.862	14.5	21.4411	0.867882	1	0	13.9978	0.084496	17.3765	1	0.036313	-0.0077324	-0.0057038	4.41e-05
15	2101	2018	0.553333	0.27058	0.282753	0.08529	0.87017	1.38629	1.09861	0.693147	1.38629	22.8126	17.99	21.4741	0.211385	1	0	13.9553	0.066763	17.3667	1	0.045181	-0.0082214	0.003164	-2.6e-05
15	2101	2019	0.550214	0.269055	0.281159	0.06121	0.1763	1.38629	1.09861	0.693147	1.38629	22.8136	19.23	21.6976	-0.025377	1	0	13.9553	0.108816	16.7369	1	0.042126	-0.0113404	0.0001091	-1.24e-06
15	2101	2020	0.552466	0.270156	0.28231	-0.06488	0.3996	1.09861	0	1.09861	1.09861	22.7549	18.07	21.7144	-0.052535	1	0	13.9553	0.142725	17.2289	1	0.046835	-0.0090884	0.0048179	-4.38e-05
15	2101	2021	0.567724	0.277617	0.290107	0.08944	0.69423	1.09861	0	1.09861	1.09861	22.9367	18.11	21.6287	0.072784	1	0	14.0779	0.09149	16.9706	1	0.046919	0.0061696	0.0049026	3.02e-05
15	2101	2022	0.550929	0.269404	0.281525	0.09731	0.93106	1.09861	0.693147	0.693147	1.09861	21.2282	18.11	21.7942	0.111342	1	0	14.139	0.097185	17.4447	0	0.045364	-0.0106254	0.0033472	-3.56e-05
16	2126	2010	0.528497	0.258435	0.270062	0.22514	2.24091	0.693147	0.693147	0	0.693147	21.5728	15.47	19.7759	0.644959	0	0	13.5278	0.091873	14.6694	0	0.035802	-0.0330574	-0.006215	0.0002055
16	2126	2011	0.548914	0.268419	0.280495	0.18436	1.10649	1.09861	0.693147	0.693147	1.09861	21.6313	12.65	19.9823	0.232758	0	0	13.653	0.025539	15.5898	0	0.035469	-0.0126404	-0.0065476	8.28e-05
16	2126	2012	0.545004	0.266507	0.278497	0.08111	0.35208	0	0	0	0	21.8716	12.65	20.0892	-0.072744	0	0	13.653	0.069964	16.0776	0	0.033472	-0.0165504	-0.0085452	0.0001414
16	2126	2013	0.535184	0.261705	0.273479	0.05674	0.75336	1.79176	1.60944	0.693147	1.79176	21.9802	12.32	20.2397	0.136718	0	0	13.8155	0.048087	16.3859	1	0.033688	-0.0263703	-0.0083291	0.0002196
16	2126	2014	0.533903	0.261078	0.272824	0.13157	1.05318	0.693147	0.693147	0	0.693147	22.0905	12.28	20.5965	0.261187	0	0	13.8061	0.051571	16.4583	1	0.036781	-0.0276514	-0.0052361	0.0001448
16	2126	2015	0.55234	0.270094	0.282246	0.15167	1.10667	0	0	0	0	22.2907	11.16	20.5733	0.127328	0	0	13.8925	0.057373	16.6044	1	0.033317	-0.0092144	-0.0086995	8.02e-05
16	2126	2016	0.546042	0.267015	0.279028	0.14223	1.13287	1.09861	0.693147	0.693147	1.09861	22.6221	11.16	20.7973	0.145714	0	0	14.1376	0.099146	16.3291	1	0.034304	-0.0155123	-0.0077125	0.0001196
16	2126	2017	0.547501	0.267728	0.279773	0.17113	1.09875	2.70805	2.07944	2.07944	2.70805	22.7849	10.04	20.9319	0.386286	0	0	14.1871	0.041588	16.7441	1	0.035062	-0.0140533	-0.0069545	9.77e-05
16	2126	2018	0.542185	0.265129	0.277057	0.16448	1.02329	1.38629	0.693147	1.09861	1.38629	22.8544	10.04	21.3361	0.160985	0	0	14.3163	0.038789	16.8749	1	0.037045	-0.0193694	-0.0049717	9.63e-05
16	2126	2019	0.534939	0.261585	0.273354	0.14498	0.85424	2.3979	2.19722	1.09861	2.3979	23.0114	10.16	21.41	0.099916	0	0	14.3163	0.08174	17.4801	1	0.039892	-0.0266154	-0.0021248	5.66e-05
16	2126	2020	0.529042	0.258701	0.27034	0.11831	0.86641	2.3979	1.60944	1.94591	2.3979	23.2072	10.16	21.4959	0.145532	0	0	14.3163	0.046283	17.7805	1	0.042577	-0.0325124	0.0005606	-1.82e-05
16	2126	2021	0.521716	0.255119	0.266597	0.11759	0.57272	1.38629	0	1.38629	1.38629	23.3277	10.16	21.5993	0.235956	0	0	14.4833	0.031249	17.7043	1	0.04175	-0.0398384	-0.0002672	1.06e-05
16	2126	2022	0.51728	0.25295	0.26433	0.0712	0.88837	1.60944	0	1.60944	1.60944	20.5829	7.31	21.7371	0.08485	0	0	14.6484	0.041187	17.8902	0	0.045535	-0.0442744	0.0035187	-0.0001558
17	2190	2010	0.589006	0.288024	0.300982	0.09385	0.80095	0	0	0	0	21.7145	68.46	19.2098	0.670106	1	0	12.3458	0.046214	14.4446	0	0.033243	0.0274516	-0.0087736	-0.0002408
17	2190	2011	0.601613	0.294189	0.307424	0.1357	0.44113	0	0	0	0	21.7653	51.33	20.323	1.04552	1	0	12.7367	-0.039943	15.9907	0	0.050986	0.0400586	0.0089693	0.0003593
17	2190	2012	0.585002	0.286066	0.298936	-0.00506	0.23713	0	0	0	0	21.8526	51.33	20.3687	0.101008	1	0	12.8213	0.001257	17.4096	0	0.0806	0.0234476	0.0385833	0.0009047
17	2190	2013	0.581712	0.284457	0.297255	0.02952	0.16946	0	0	0	0	21.9447	51.33	20.7664	0.143308	1	0	12.7367	0.011076	17.802	0	0.086373	0.0201576	0.0443559	0.0008941
17	2190	2014	0.564021	0.275806	0.288215	-0.03928	0.15938	0	0	0	0	22.2699	51.33	20.8023	0.205534	1	0	12.8479	-0.011594	17.543	1	0.06342	0.0024666	0.0214032	5.28e-05
17	2190	2015	0.553435	0.27063	0.282805	0.04231	0.52388	0	0	0	0	22.9081	51.33	20.9623	0.774075	1	0	12.8992	0.039438	17.2994	1	0.056207	-0.0081193	0.0141905	-0.0001152
17	2190	2016	0.537739	0.262955	0.274785	0.0439	0.54347	0	0	0	0	22.9426	51.33	21.3186	0.347615	1	0	13.2177	0.026879	17.6358	1	0.049793	-0.0238154	0.0077763	-0.0001852
17	2190	2017	0.511315	0.250033	0.261282	0.00064	-0.59742	0	0	0	0	22.9536	51.33	21.9675	-0.134686	1	1	13.3047	-0.029302	18.0622	1	0.096292	-0.0502394	0.054275	-0.0027267
17	2190	2018	0.517431	0.253024	0.264407	-0.046	-1.44231	0	0	0	0	21.9897	53.17	21.8036	0.104456	1	1	13.3375	-0.020101	18.0296	1	0.090067	-0.0441234	0.0480505	-0.0021201
17	2190	2020	0.578999	0.28313	0.295868	-0.0052	0.50021	0	0	0	0	22.6946	53.17	19.8923	-0.388716	1	0	12.9715	0.030096	15.9909	1	0.049392	0.0174446	0.0073752	0.0001287
17	2190	2021	0.578005	0.282645	0.295361	0.02239	0.22031	1.09861	0.693147	0.693147	1.09861	22.2849	50.17	20.0563	0.289066	1	0	12.8992	0.006941	16.365	1	0.042906	0.0164506	0.0008897	1.46e-05
17	2190	2022	0.570583	0.279015	0.291568	0.02552	0.20961	0	0	0	0	20.1717	50.17	20.0861	0.202058	1	0	12.9715	0.018442	16.4504	0	0.042639	0.0090286	0.0006218	5.61e-06
18	2239	2010	0.659584	0.323608	0.338167	0.14291	0.19052	0	0	0	0	20.2184	42.54	18.3712	0.035312	0	1	13.0815	0.10636	13.0596	0	0	0.0980296	-0.0420167	-0.0041189
18	2239	2011	0.645891	0.315841	0.33005	0.03181	0.19787	0	0	0	0	20.2664	42.54	18.3712	-0.004623	0	1	13.2177	0.039481	14.0908	0	0	0.0843366	-0.0420167	-0.0035435
18	2239	2012	0.631721	0.308912	0.322809	0.03041	0.18562	0	0	0	0	20.5127	42.54	18.3712	-0.017992	0	1	13.2177	0.051073	13.0596	0	0	0.0701666	-0.0420167	-0.0029482
18	2239	2013	0.602519	0.294632	0.307887	0.47574	0.89416	0	0	0	0	20.3906	38.56	19.1304	0.15992	0	1	13.2708	-0.023481	17.5038	0	0	0.0409646	-0.0420167	-0.0017212
18	2239	2014	0.63961	0.312769	0.326841	0.00291	0.09049	0	0	0	0	22.6246	42.54	18.6546	-0.049455	0	1	13.3047	0.073036	13.0596	1	0	0.0780556	-0.0420167	-0.0032796
18	2239	2015	0.552029	0.269942	0.282087	0.03353	0.99839	0	0	0	0	22.844	16.73	20.5752	1.64216	0	0	15.2018	0.021823	17.422	1	0.032251	-0.0095254	-0.0097656	9.3e-05
18	2239	2016	0.554258	0.271032	0.283226	0.13346	1.03117	0	0	0	0	22.882	16.07	20.8573	1.1056	0	0	15.2506	0.060886	17.2785	1	0.021155	-0.0072964	-0.0208615	0.0001522
18	2239	2017	0.551415	0.269642	0.281773	0.1099	0.72669	0	0	0	0	22.8466	16.25	21.0043	-0.008687	0	0	15.1399	0.060038	16.7062	1	0.037883	-0.0101393	-0.0041332	4.19e-05
18	2239	2018	0.553364	0.270595	0.282769	0.0958	0.06686	0	0	0	0	22.8264	16.16	20.9496	-0.210868	0	0	14.604	0.036635	19.5243	1	0.05572	-0.0081904	0.0137035	-0.0001122
18	2239	2019	0.545324	0.266663	0.27866	0.00727	0.19372	0	0	0	0	22.8525	16.16	21.0491	-0.21516	0	0	14.8973	0.017196	17.1356	1	0.080207	-0.0162303	0.0381898	-0.0006198
18	2239	2020	0.53716	0.262671	0.274489	-0.02343	-0.57999	0	0	0	0	23.0381	14.16	20.9702	0.160792	0	0	14.7901	0.033677	17.3341	1	0.054627	-0.0243944	0.0126099	-0.0003076
18	2239	2021	0.53081	0.259566	0.271244	0.02409	-0.25347	0	0	0	0	23.2206	10.91	20.9758	0.378467	0	0	14.7478	0.025437	16.7141	1	0.036416	-0.0307444	-0.0056009	0.0001722
18	2239	2022	0.524021	0.256246	0.267775	-0.05818	0.20981	0	0	0	0	20.5196	10.91	21.0245	0.21271	0	0	15.0393	0.029537	16.1356	0	0.031867	-0.0375333	-0.0101494	0.0003809
19	2265	2010	0.566503	0.27702	0.289483	0.00214	0.22557	0	0	0	0	20.5017	52.44	19.4362	0.189398	1	0	12.4292	0.033659	16.3829	0	0.035	0.0049486	-0.0070167	-3.47e-05
19	2265	2011	0.564239	0.275913	0.288326	-0.02189	-0.26897	0	0	0	0	20.4171	50.68	19.3997	-0.264507	1	0	12.7657	-0.026157	15.2531	0	0.050761	0.0026847	0.0087439	2.35e-05
19	2265	2012	0.557416	0.272576	0.28484	-0.0781	-0.95593	0	0	0	0	20.4738	49.04	19.3477	-0.112051	1	0	12.7657	-0.064135	15.0591	0	0.041246	-0.0041384	-0.0007707	3.19e-06
19	2265	2014	0.561297	0.274474	0.286823	0.02344	0.15853	0	0	0	0	20.4625	48.39	19.275	0.273277	1	0	12.824	0.009091	15.2843	0	0.034563	-0.0002574	-0.0074539	1.92e-06
19	2265	2015	0.550841	0.269361	0.28148	-0.05998	-0.64813	0	0	0	0	20.4861	48.2	19.3681	-0.01723	1	0	12.824	0.023547	15.6882	0	0.047265	-0.0107134	0.0052478	-5.62e-05
19	2265	2016	0.554283	0.271044	0.283238	0.03137	0.14353	0	0	0	0	21.1065	48.2	19.2462	0.143933	1	0	12.824	0.033142	15.7466	0	0.039394	-0.0072713	-0.0026223	1.91e-05
19	2265	2017	0.562685	0.275153	0.287532	0.06889	0.25569	0	0	0	0	21.0554	40.89	19.8172	0.719024	1	0	13.0815	0.092812	16.3484	0	0.04167	0.0011306	-0.0003469	-3.92e-07
19	2265	2018	0.554433	0.271118	0.283315	0.02234	-0.73214	0	0	0	0	21.0986	40.89	19.9895	-0.151911	1	0	13.0815	0.066314	16.5405	0	0.044303	-0.0071214	0.0022865	-1.63e-05
19	2265	2019	0.558491	0.273102	0.285389	-0.03483	0.07663	1.09861	0.693147	0.693147	1.09861	21.0197	39.43	20.2393	-0.026079	1	0	13.0815	0.087766	17.5027	0	0.039001	-0.0030634	-0.0030159	9.24e-06
19	2265	2020	0.555277	0.271531	0.283747	-0.13474	-0.66118	0	0	0	0	21.0095	39.43	20.2252	-0.144231	1	0	13.0815	0.051554	16.3311	0	0.05086	-0.0062774	0.0088433	-5.55e-05
19	2265	2021	0.561166	0.27441	0.286756	-0.01076	0.06946	1.09861	0.693147	0.693147	1.09861	22.6858	39.43	20.2421	0.227501	1	0	13.0815	0.061976	16.1083	1	0.055668	-0.0003884	0.0136508	-5.3e-06
19	2265	2022	0.502655	0.245798	0.256857	0.00502	0.89554	0	0	0	0	21.5859	71.77	21.2608	1.64216	1	0	14.152	-0.076428	16.1146	0	0.089581	-0.0588993	0.0475638	-0.0028015
20	2283	2010	0.582776	0.284977	0.297798	0.24536	1.44564	0	0	0	0	22.1278	45	20.6018	0.798527	0	0	13.1224	0.163597	16.066	1	0.015158	0.0212216	-0.0268589	-0.00057
20	2283	2011	0.576375	0.281847	0.294528	0.24163	0.89122	1.94591	1.38629	1.38629	1.94591	22.2132	38.61	20.7314	0.045569	0	0	0	0.009817	16.5294	1	0.039015	0.0148206	-0.0030021	-4.45e-05
20	2283	2012	0.55587	0.27182	0.284049	0.08909	0.21087	1.38629	1.09861	0.693147	1.38629	22.2612	38.61	20.9272	-0.266404	0	0	13.415	0.030077	16.5034	1	0.050362	-0.0056844	0.0083452	-4.74e-05
20	2283	2013	0.554923	0.271357	0.283566	0.06241	0.32658	0.693147	0	0.693147	0.693147	22.3184	38.61	21.1839	0.468848	0	0	13.415	0.041213	16.5679	1	0.048559	-0.0066314	0.0065418	-4.34e-05
20	2283	2014	0.552923	0.270379	0.282544	0.08625	0.43397	1.38629	0.693147	1.09861	1.38629	22.289	38.61	21.4691	0.031625	0	0	13.415	0.083165	17.1529	1	0.049057	-0.0086313	0.0070405	-6.08e-05
20	2283	2015	0.562743	0.275181	0.287562	0.06139	0.45921	0	0	0	0	22.3571	39.1	21.5517	0.043427	0	0	13.415	0.101632	16.7867	1	0.047791	0.0011886	0.0057741	6.86e-06
20	2283	2016	0.563763	0.27568	0.288083	0.0495	0.5689	1.09861	0.693147	0.693147	1.09861	22.5564	38.97	21.7328	0.077921	0	0	13.415	0.074431	17.4588	1	0.049046	0.0022087	0.0070293	1.55e-05
20	2283	2017	0.557165	0.272454	0.284711	0.11444	0.89832	0	0	0	0	22.5786	38.83	21.7265	0.658752	0	0	13.5008	-0.014563	17.3684	1	0.041629	-0.0043893	-0.0003876	1.7e-06
20	2283	2018	0.560963	0.274311	0.286652	0.13159	0.8401	0	0	0	0	22.6428	15.52	21.7893	0.127067	0	0	13.5008	0.113982	17.1445	1	0.041204	-0.0005914	-0.0008131	4.81e-07
20	2283	2019	0.562762	0.275191	0.287572	0.14025	0.80446	1.38629	1.09861	0.693147	1.38629	22.8192	15.52	21.7605	0.057911	0	0	13.5278	0.045835	17.3385	1	0.061326	0.0012076	0.0193097	2.33e-05
20	2283	2020	0.557575	0.272654	0.284921	0.12794	1.0547	1.09861	0.693147	0.693147	1.09861	22.9067	15.42	21.841	0.229238	0	0	13.5278	0.060425	17.067	1	0.051581	-0.0039794	0.0095643	-3.81e-05
20	2283	2021	0.557783	0.272756	0.285027	0.2083	1.01915	1.79176	0.693147	1.60944	1.79176	22.8005	15.36	21.809	0.065999	0	0	13.5278	0.119056	17.2151	1	0.058423	-0.0037714	0.0164064	-6.19e-05
20	2283	2022	0.565748	0.276651	0.289097	0.10768	0.36125	1.79176	0	1.79176	1.79176	21.3267	15.36	21.793	-0.335619	0	0	13.5278	0.072923	17.0258	0	0.06023	0.0041936	0.0182132	7.64e-05
21	2284	2010	0.561765	0.274703	0.287062	0.1704	1.29647	0	0	0	0	21.4712	49.85	19.841	0.321865	0	0	13.7101	0.071377	15.5516	0	0.042001	0.0002106	-1.55e-05	-3.26e-09
21	2284	2011	0.546808	0.267389	0.279419	0.16019	0.80224	0.693147	0.693147	0	0.693147	21.5358	49.85	20.1218	0.057666	0	0	13.8155	0.007812	16.3028	0	0.037271	-0.0147464	-0.0047455	7e-05
21	2284	2012	0.544754	0.266385	0.278369	0.08864	0.78872	0	0	0	0	21.6837	49.85	20.1887	0.138469	0	0	13.7101	0.093413	16.2703	0	0.033802	-0.0168003	-0.0082144	0.000138
21	2284	2013	0.542237	0.265154	0.277083	0.13126	1.18154	0	0	0	0	22.1578	49.85	20.3402	0.289996	0	1	13.8925	0.096616	16.1969	1	0.029413	-0.0193174	-0.0126042	0.0002435
21	2284	2014	0.562474	0.27505	0.287424	0.1449	0.96143	0	0	0	0	22.1707	38.8	20.5847	0.206092	0	0	14.1156	0.054804	16.7208	1	0.028638	0.0009196	-0.0133791	-1.23e-05
21	2284	2015	0.560781	0.274222	0.286559	0.10854	0.57811	0	0	0	0	22.3162	38.8	20.7362	-0.066913	0	0	14.1156	0.062218	16.4634	1	0.036159	-0.0007734	-0.0058576	4.53e-06
21	2284	2016	0.547163	0.267563	0.279601	0.10072	0.56818	1.60944	1.09861	1.09861	1.60944	22.5562	38.82	21.0303	0.117497	0	0	14.1156	0.044572	16.5193	1	0.041684	-0.0143914	-0.0003323	4.78e-06
21	2284	2017	0.533414	0.260839	0.272574	0.08973	0.31387	2.3979	1.79176	1.79176	2.3979	22.4908	38.82	21.1824	0.159289	0	1	14.1156	0.031761	16.9405	1	0.040179	-0.0281404	-0.0018377	5.17e-05
21	2284	2018	0.536797	0.262494	0.274303	0.03873	0.04423	2.19722	2.07944	0.693147	2.19722	22.4987	38.82	21.3273	-0.014904	0	0	14.1156	0.082996	16.7553	1	0.040359	-0.0247574	-0.0016575	4.1e-05
21	2284	2019	0.529898	0.25912	0.270778	-0.00505	-0.34683	1.94591	1.60944	1.09861	1.94591	22.435	38.82	21.286	-0.184659	0	0	14.1156	0.053449	17.1539	1	0.051566	-0.0316564	0.009549	-0.0003023
21	2284	2020	0.538301	0.263229	0.275072	-0.05484	0.06415	1.38629	1.09861	0.693147	1.38629	22.493	39.25	21.1899	-0.082446	0	0	14.1156	0.093784	17.7241	1	0.054557	-0.0232534	0.0125404	-0.0002916
21	2284	2021	0.537426	0.262801	0.274625	0.02757	0.17041	2.63906	1.79176	2.19722	2.63906	22.5964	39.24	21.1947	0.242923	0	0	14.1156	0.080033	17.2713	1	0.04693	-0.0241284	0.0049134	-0.0001186
21	2284	2022	0.525828	0.25713	0.268698	0.04008	0.25375	2.30259	1.60944	1.79176	2.30259	21.5962	37.48	21.1474	0.032853	0	0	14.1156	0.061943	17.102	0	0.051743	-0.0357264	0.0097262	-0.0003475
22	2328	2010	0.659584	0.333414	0.348415	0.15832	0.71924	1.38629	1.38629	0	1.38629	21.7169	32.43	19.4403	0.08245	0	0	13.3047	0.076591	13.5534	0	0.035954	0.0980296	-0.0060628	-0.0005943
22	2328	2011	0.656702	0.321127	0.335575	0.08216	0.26265	0	0	0	0	21.8197	32.43	20.0102	0.099388	0	0	13.3047	0.056851	14.6384	0	0.037104	0.0951476	-0.0049128	-0.0004674
22	2328	2012	0.63254	0.309312	0.323228	0.00655	0.1779	1.60944	1.60944	0	1.60944	22.0309	36	20.7027	0.129836	0	0	13.3047	0.021958	15.3831	1	0.021847	0.0709856	-0.0201698	-0.0014318
22	2328	2013	0.595024	0.290967	0.304057	0.0504	0.3576	0	0	0	0	22.0775	36	20.9765	0.674092	0	0	13.5924	0.054158	15.8756	1	0.018703	0.0334696	-0.0233136	-0.0007803
22	2328	2014	0.586187	0.286645	0.299541	0.10205	0.59376	1.38629	1.38629	0	1.38629	22.0812	36	20.9322	0.374014	0	1	13.5924	0.128395	16.6002	1	0.019056	0.0246326	-0.022961	-0.0005656
22	2328	2015	0.586195	0.286649	0.299546	0.10927	0.56371	1.09861	1.09861	0	1.09861	22.1189	36.22	21.008	0.080419	0	1	13.5924	0.022293	16.2385	1	0.020106	0.0246406	-0.0219106	-0.0005399
22	2328	2016	0.576408	0.281864	0.294545	0.07352	0.68013	0	0	0	0	22.1085	36.38	20.9248	0.001244	0	1	13.7101	0.14433	16.9633	1	0.023026	0.0148537	-0.0189904	-0.0002821
22	2328	2017	0.583227	0.285198	0.298029	0.07133	0.6165	0	0	0	0	22.0956	36.38	20.8317	-0.003168	0	0	13.7101	0.099545	16.6304	1	0.017229	0.0216726	-0.0247882	-0.0005372
22	2328	2018	0.590796	0.288899	0.301897	0.09904	0.62472	0	0	0	0	22.1085	36.78	20.9836	0.033615	0	0	13.9978	0.08292	16.697	1	0.01505	0.0292416	-0.0269664	-0.0007885
22	2328	2019	0.589946	0.288484	0.301462	0.08994	0.58484	0	0	0	0	22.2787	36.78	20.9962	-0.11728	0	0	13.9978	0.084132	16.8315	1	0.016241	0.0283916	-0.0257759	-0.0007318
22	2328	2020	0.571221	0.279327	0.291894	0.06081	0.65635	0	0	0	0	22.4192	34.42	20.868	0.179906	0	0	13.9978	0.04676	17.3351	1	0.013159	0.0096666	-0.0288574	-0.000279
22	2328	2021	0.565627	0.276592	0.289036	0.07979	1.38276	0	0	0	0	22.4815	34.34	20.7612	0.110816	0	0	14.0779	0.035335	16.4633	1	0.014104	0.0040726	-0.0279123	-0.0001137
22	2328	2022	0.570091	0.278775	0.291317	0.15905	1.07899	0	0	0	0	21.2974	34.34	20.6513	0.280697	0	0	13.8155	0.024949	16.5072	0	0.011733	0.0085366	-0.0302842	-0.0002585
23	2355	2010	0.570235	0.278845	0.29139	0.20705	1.22271	0	0	0	0	21.4627	43.5	19.3702	0.254724	0	0	0	-0.061728	13.0596	0	0.01747	0.0086806	-0.0245468	-0.0002131
23	2355	2011	0.555785	0.271779	0.284006	0.15293	0.96318	0	0	0	0	21.732	41.31	19.5724	0.125663	0	0	0	0.010356	14.8081	0	0.0323	-0.0057694	-0.0097167	5.61e-05
23	2355	2012	0.564976	0.276273	0.288703	0.11137	0.40033	0	0	0	0	21.7936	33.74	20.2391	-0.248225	0	0	12.8992	0.01176	16.0502	0	0.0312	0.0034216	-0.0108168	-3.7e-05
23	2355	2013	0.559631	0.27366	0.285971	0.13165	0.3679	0	0	0	0	21.8033	33.84	20.4253	0.133432	0	0	13.2177	0.001533	15.9256	0	0.0316	-0.0019234	-0.0104167	2e-05
23	2355	2014	0.559079	0.27339	0.285689	0.07615	0.25602	0	0	0	0	21.8995	33.84	20.4605	0.031553	0	1	13.2177	0.025556	16.0095	0	0.032687	-0.0024754	-0.00933	2.31e-05
23	2355	2015	0.548579	0.268255	0.280324	0.02632	0.16287	0	0	0	0	22.1024	33.84	20.5895	-0.165486	0	1	13.3847	0.034452	15.701	1	0.033672	-0.0129754	-0.008345	0.0001083
23	2355	2016	0.533796	0.261026	0.27277	0.07673	0.39836	0	0	0	0	22.1779	33.84	20.6085	0.170964	0	1	13.5924	0.043411	15.952	1	0.0339	-0.0277584	-0.0081167	0.0002253
23	2355	2017	0.531736	0.260019	0.271717	0.0982	0.45602	0	0	0	0	22.3135	33.84	20.5497	0.442401	0	1	13.5924	-0.01189	16.648	1	0.0302	-0.0298184	-0.0118167	0.0003524
23	2355	2018	0.539469	0.2638	0.275669	0.08478	-0.97714	0	0	0	0	22.3015	27.83	20.626	0.011543	0	1	13.5924	0.001209	16.6653	1	0.0311	-0.0220854	-0.0109167	0.0002411
23	2355	2019	0.547081	0.267522	0.279558	0.0584	0.10559	0	0	0	0	22.1801	28.01	20.6975	-0.030469	0	1	13.5924	0.014334	16.756	1	0.027196	-0.0144734	-0.0148209	0.0002145
23	2355	2020	0.530586	0.259457	0.27113	-0.08101	-1.43997	0	0	0	0	21.9123	18.67	20.6715	-0.200281	0	0	13.653	0.021802	16.0286	0	0.02973	-0.0309684	-0.0122869	0.0003805
23	2355	2021	0.521574	0.25505	0.266524	0.00551	-2.49808	0	0	0	0	21.6713	18.67	20.5256	-0.031869	0	0	13.653	0.035015	15.9935	0	0.030082	-0.0399804	-0.0119344	0.0004771
24	2363	2010	0.551031	0.269454	0.281577	0.11049	0.82622	0	0	0	0	21.3047	56.25	20.0814	0.130125	0	1	0	-0.040613	14.7869	0	0.026089	-0.0105234	-0.0159274	0.0001676
24	2363	2011	0.53791	0.263038	0.274872	0.11367	0.60625	0	0	0	0	21.3792	56.25	20.1821	0.122142	0	1	0	0.037404	13.8257	0	0.0265	-0.0236444	-0.0155167	0.0003669
24	2363	2012	0.529577	0.258963	0.270614	0.0757	0.40492	0	0	0	0	21.5335	56.25	20.5659	-0.024105	0	1	14.152	0.051148	13.0596	0	0.026817	-0.0319774	-0.0151996	0.000486
24	2363	2013	0.544799	0.266407	0.278392	0.07185	0.45645	0	0	0	0	21.5598	45.18	20.5939	0.119265	0	1	14.152	0.058034	16.2568	0	0.027797	-0.0167554	-0.0142199	0.0002383
24	2363	2014	0.546526	0.267251	0.279275	0.08471	0.32648	0	0	0	0	21.5057	45.18	20.6317	0.093517	0	1	14.4033	0.0743	15.6774	0	0.028706	-0.0150284	-0.0133105	0.0002
24	2363	2015	0.5559	0.271835	0.284065	0.10282	0.37643	0	0	0	0	21.7173	45.25	20.5877	0.11992	0	1	14.4033	0.13441	15.2204	0	0.029287	-0.0056544	-0.01273	7.2e-05
24	2363	2016	0.57038	0.278916	0.291464	0.102	0.35014	1.09861	0	1.09861	1.09861	21.9159	45.55	20.5798	0.061496	0	1	14.4033	0.067158	14.4001	0	0.030341	0.0088256	-0.0116758	-0.000103
24	2363	2017	0.569831	0.278647	0.291184	0.08968	0.25164	1.09861	0.693147	0.693147	1.09861	21.9602	42.24	20.7523	0.171808	0	1	14.4033	0.084404	15.2331	0	0.031094	0.0082766	-0.0109226	-9.04e-05
24	2363	2018	0.56863	0.27806	0.29057	0.05989	0.33118	1.09861	0.693147	0.693147	1.09861	21.9581	42.24	20.7953	0.101987	0	1	14.4033	0.072446	13.1152	0	0.0302	0.0070756	-0.0118167	-8.36e-05
24	2363	2019	0.569317	0.278396	0.290921	0.05883	0.24542	0.693147	0	0.693147	0.693147	21.8958	42.24	20.8137	-0.140839	0	1	14.4033	0.038844	14.7097	0	0.0315	0.0077626	-0.0105167	-8.16e-05
24	2363	2020	0.569171	0.278325	0.290846	0.056	0.1905	0	0	0	0	21.9676	42.24	20.7053	-0.022281	0	1	14.4033	0.002839	15.1593	0	0.031744	0.0076166	-0.0102726	-7.82e-05
24	2363	2021	0.557885	0.272806	0.285079	0.04775	0.12852	0	0	0	0	21.9976	42.24	20.745	0.227507	0	1	14.4033	0.056938	15.1611	1	0.03283	-0.0036694	-0.0091867	3.37e-05
24	2363	2022	0.554372	0.271088	0.283284	0.0428	0.18688	0	0	0	0	21.4038	42.24	20.6844	0.160594	0	1	14.4033	0.08319	15.3375	0	0.032296	-0.0071824	-0.0097206	6.98e-05
25	2406	2010	0.659584	0.331768	0.346694	0.57478	1.6216	0	0	0	0	21.4657	31.8	19.4008	0.645687	0	1	12.8479	0.0119	15.4022	0	0.039202	0.0980296	-0.0028147	-0.0002759
25	2406	2011	0.659584	0.33142	0.34633	0.29677	1.03868	0.693147	0.693147	0	0.693147	21.5042	31.8	19.7522	0.015701	0	1	0	-0.011511	15.0806	0	0.039362	0.0980296	-0.0026548	-0.0002602
25	2406	2012	0.659584	0.322536	0.337047	0.24053	0.60017	0	0	0	0	21.5778	31.8	19.7956	-0.161666	0	1	12.8479	0.084491	16.1354	0	0.056481	0.0980296	0.014464	0.0014179
25	2406	2013	0.632283	0.309186	0.323097	0.14976	0.60781	0	0	0	0	21.6075	28.73	19.8531	0.275685	0	1	12.8479	0.018262	14.8039	0	0.053599	0.0707286	0.0115828	0.0008192
25	2406	2014	0.624227	0.305247	0.31898	0.14885	0.60832	0	0	0	0	21.6321	28.73	19.858	0.076661	0	1	12.9715	0.096005	15.4928	0	0.053842	0.0626726	0.0118256	0.0007411
25	2406	2015	0.616073	0.30126	0.314813	0.11737	0.42753	1.60944	1.60944	0	1.60944	21.6483	27.53	20.2883	-0.219367	0	1	12.9715	0.07352	16.5308	0	0.058406	0.0545186	0.0163896	0.0008935
25	2406	2016	0.622526	0.304415	0.318111	0.11836	0.52864	0.693147	0.693147	0	0.693147	21.726	27.53	20.3398	0.105547	0	1	12.9715	0.065886	17.103	0	0.059763	0.0609716	0.0177466	0.001082
25	2406	2017	0.619276	0.302826	0.31645	0.13195	0.81586	0	0	0	0	21.755	27.66	20.4339	0.486526	0	0	12.9715	0.066775	16.3825	0	0.051637	0.0577216	0.00962	0.0005553
25	2406	2018	0.62452	0.30539	0.31913	0.16494	1.13403	0	0	0	0	22.1158	27.84	20.4442	0.129386	0	0	13.0815	0.05345	16.2364	1	0.042645	0.0629656	0.000628	3.95e-05
25	2406	2019	0.616744	0.301588	0.315156	0.22428	1.0225	0	0	0	0	22.1731	27.84	20.4408	0.020112	0	0	13.0815	0.063537	17.1119	1	0.049981	0.0551896	0.0079647	0.0004396
25	2406	2020	0.633552	0.309807	0.323745	0.12278	1.0385	1.09861	1.09861	0	1.09861	22.2369	25.03	20.3645	0.23437	0	0	13.0815	0.044362	16.9711	1	0.050325	0.0719976	0.0083082	0.0005982
25	2406	2021	0.603461	0.295093	0.308369	0.19055	0.69222	0	0	0	0	22.2393	25.02	20.5992	-0.073717	0	0	13.0815	0.07339	16.6185	1	0.051384	0.0419067	0.0093671	0.0003925
25	2406	2022	0.606291	0.296476	0.309815	0.05789	0.21037	0	0	0	0	21.4737	25.02	20.5275	-0.388716	0	0	13.4444	0.077671	15.7121	0	0.055472	0.0447366	0.0134552	0.0006019
26	2434	2010	0.616047	0.301247	0.3148	0.39192	1.35197	0	0	0	0	21.7081	33.08	19.704	0.137586	0	0	12.4292	-0.014214	15.0543	0	0.039985	0.0544927	-0.0020318	-0.0001107
26	2434	2011	0.578283	0.28278	0.295503	0.16139	0.62603	0	0	0	0	21.797	33.08	20.1482	0.356888	0	0	0	-0.011562	16.4009	0	0.031857	0.0167286	-0.0101597	-0.00017
26	2434	2012	0.5661	0.276823	0.289277	0.11467	0.47643	0	0	0	0	21.9527	33.08	20.249	0.383289	0	0	13.473	0.079972	16.1842	0	0.038156	0.0045456	-0.0038603	-1.75e-05
26	2434	2013	0.555959	0.271864	0.284095	0.13342	0.75461	0	0	0	0	22.1249	33.08	20.2642	-0.08194	0	0	13.6048	0.032663	15.8865	1	0.037381	-0.0055954	-0.0046358	2.59e-05
26	2434	2014	0.558041	0.272882	0.285159	0.1575	0.9092	0	0	0	0	22.5286	33.08	20.1828	-0.030358	0	0	13.6877	0.051379	15.8416	1	0.037785	-0.0035134	-0.0042321	1.49e-05
26	2434	2015	0.51948	0.254026	0.265454	0.13572	0.90579	0.693147	0.693147	0	0.693147	23.0139	33.27	20.7296	0.427352	0	0	13.7851	0.058247	16.5265	1	0.036196	-0.0420744	-0.0058212	0.0002449
26	2434	2016	0.545576	0.266786	0.278789	0.11728	0.76275	1.09861	0.693147	0.693147	1.09861	22.9333	28.45	21.2166	0.892004	0	0	14.221	0.022431	17.0772	1	0.030226	-0.0159784	-0.0117908	0.0001884
26	2434	2017	0.57031	0.278881	0.291428	0.24936	1.09697	1.60944	1.09861	1.09861	1.60944	23.0102	28.45	21.1204	0.347764	0	0	14.3921	0.026028	19.0881	1	0.037178	0.0087556	-0.0048384	-4.24e-05
26	2434	2018	0.553412	0.270618	0.282793	0.1426	0.57549	0	0	0	0	23.1122	28.45	21.2386	-0.131097	0	0	14.5087	0.055931	18.5685	1	0.072797	-0.0081424	0.0307805	-0.0002506
26	2434	2019	0.550633	0.26926	0.281374	0.11472	0.64205	0	0	0	0	23.1726	28.66	21.6066	0.16681	0	0	14.604	0.071984	18.9205	1	0.064578	-0.0109214	0.0225609	-0.0002464
26	2434	2020	0.557357	0.272548	0.28481	0.11013	0.94696	0.693147	0	0.693147	0.693147	23.0261	28.66	21.6958	0.189231	0	0	14.7318	0.076296	18.8406	1	0.059578	-0.0041974	0.0175611	-7.37e-05
26	2434	2021	0.532187	0.260239	0.271947	0.14812	-1.24571	0.693147	0.693147	0	0.693147	23.0349	28.66	21.6754	-0.097261	0	0	14.7318	0.014419	18.5562	1	0.068833	-0.0293674	0.0268158	-0.0007875
26	2434	2022	0.546127	0.267056	0.279071	0.09616	0.54314	0	0	0	0	20.9377	29.26	21.7071	-0.066095	0	0	14.771	0.053329	18.8964	0	0.072089	-0.0154274	0.0300725	-0.0004639
27	2448	2011	0.571172	0.279303	0.291869	0.27549	1.33515	1.38629	0	1.38629	1.38629	21.4091	24.4	20.046	0.186754	0	0	12.8992	0.047343	15.3762	0	0.044109	0.0096176	0.0020928	2.01e-05
27	2448	2012	0.613092	0.299802	0.31329	0.28141	1.08904	1.09861	0.693147	0.693147	1.09861	21.5692	19.19	20.0826	0.048147	0	0	13.017	0.101806	15.5323	0	0.049215	0.0515376	0.0071984	0.000371
27	2448	2013	0.583464	0.285314	0.29815	0.20398	0.95601	1.09861	0	1.09861	1.09861	21.6365	19.19	20.2552	0.084845	0	0	13.017	0.10699	15.8045	0	0.050112	0.0219097	0.0080955	0.0001774
27	2448	2014	0.582187	0.284689	0.297497	0.19408	0.97976	1.09861	0	1.09861	1.09861	21.677	18.34	20.7706	-0.023042	0	0	13.017	0.067903	16.0583	0	0.050748	0.0206326	0.0087312	0.0001801
27	2448	2015	0.600428	0.293609	0.306819	0.21006	0.97102	2.07944	0	2.07944	2.07944	21.7325	18.34	20.7238	0.018898	0	0	13.017	0.049329	16.1913	0	0.050191	0.0388736	0.008174	0.0003178
27	2448	2016	0.595199	0.291052	0.304146	0.2133	1.00068	1.94591	0	1.94591	1.94591	22.0646	18.34	20.6643	0.064116	0	0	13.017	0.087538	16.326	1	0.047303	0.0336446	0.005286	0.0001778
27	2448	2017	0.568854	0.278169	0.290684	0.19851	1.19266	1.38629	0	1.38629	1.38629	22.1449	17.78	20.6801	0.279816	0	0	13.653	0.062631	16.8442	1	0.048982	0.0072996	0.006965	5.08e-05
27	2448	2018	0.565728	0.276641	0.289087	0.13034	1.08015	1.38629	0	1.38629	1.38629	22.1538	17.75	20.6396	0.061453	0	0	13.653	0.025472	17.0642	1	0.055244	0.0041736	0.0132268	5.52e-05
27	2448	2019	0.557871	0.272799	0.285072	0.11225	0.3116	1.60944	0.693147	1.38629	1.60944	22.3278	17.76	20.9598	-0.066635	0	0	13.653	0.040741	17.2606	1	0.063622	-0.0036834	0.0216054	-7.96e-05
27	2448	2020	0.547592	0.267773	0.27982	0.08747	0.53626	2.3979	1.38629	2.07944	2.3979	22.3619	17.88	21.1736	0.2215	0	0	13.653	0.024801	17.381	1	0.060592	-0.0139624	0.0185754	-0.0002594
27	2448	2021	0.551332	0.269601	0.281731	0.13588	0.71854	1.60944	0	1.60944	1.60944	22.3589	17.44	21.1857	0.345217	0	0	13.653	0.04508	17.5456	1	0.055894	-0.0102224	0.0138769	-0.0001419
27	2448	2022	0.55826	0.272989	0.285271	0.08982	0.5334	2.19722	0	2.19722	2.19722	21.5596	16.19	21.2295	-0.060069	0	0	13.653	0.091458	17.6369	0	0.05533	-0.0032943	0.0133136	-4.39e-05
28	2454	2010	0.603029	0.294881	0.308148	0.53531	2.15867	0	0	0	0	21.694	61.19	18.8891	0.414216	0	0	13.4588	0.020395	15.9508	0	0.027626	0.0414746	-0.0143908	-0.0005969
28	2454	2011	0.590169	0.288593	0.301577	0.27353	1.34097	0.693147	0.693147	0	0.693147	21.7294	61.19	19.1986	0.180334	0	0	13.5924	0.009042	17.1115	0	0.03363	0.0286146	-0.0083872	-0.00024
28	2454	2012	0.588158	0.287609	0.300549	0.17632	0.80732	0	0	0	0	21.9291	61.19	19.1871	-0.014065	0	0	13.7642	0.037882	16.4951	0	0.053128	0.0266036	0.0111115	0.0002956
28	2454	2013	0.579468	0.28336	0.296108	0.19802	1.19396	0	0	0	0	22.0441	54.17	19.4028	0.299524	0	0	13.8155	0.039443	16.4237	1	0.042164	0.0179136	0.0001477	2.65e-06
28	2454	2014	0.572774	0.280087	0.292688	0.21818	1.27261	0	0	0	0	22.198	50.1	19.3558	0.284065	0	0	13.8155	0.060107	15.7777	1	0.045648	0.0112196	0.0036312	4.07e-05
28	2454	2015	0.562811	0.275214	0.287596	0.21483	1.34398	0.693147	0	0.693147	0.693147	22.2945	43.44	19.7732	0.187449	0	0	13.9978	0.082131	16.8596	1	0.051779	0.0012566	0.0097628	1.23e-05
28	2454	2016	0.557379	0.272558	0.284821	0.15141	0.91628	1.60944	1.38629	0.693147	1.60944	22.5405	43.52	20.0072	0.078141	0	0	14.0779	0.045214	17.1851	1	0.04768	-0.0041754	0.0056636	-2.36e-05
28	2454	2017	0.548058	0.268	0.280058	0.16059	1.21371	1.09861	0.693147	0.693147	1.09861	22.4984	43.52	20.67	0.289597	0	0	13.9978	0.056483	16.2649	1	0.047972	-0.0134964	0.0059555	-8.04e-05
28	2454	2018	0.555366	0.271574	0.283792	0.06977	0.56522	2.56495	2.07944	1.79176	2.56495	22.4824	43.82	20.8065	-0.116154	0	0	13.9978	0.085515	16.8473	1	0.064256	-0.0061884	0.0222388	-0.0001376
28	2454	2019	0.563052	0.275333	0.28772	0.16404	0.51193	1.38629	1.09861	0.693147	1.38629	22.6025	43.82	20.85	-0.076418	0	0	13.9978	0.042343	17.1584	1	0.06219	0.0014976	0.0201738	3.02e-05
28	2454	2020	0.561158	0.274406	0.286752	0.00367	0.66893	1.38629	0.693147	1.09861	1.38629	22.6589	43.82	20.9146	-0.006507	0	0	13.9108	0.074288	17.3691	1	0.060619	-0.0003964	0.018602	-7.37e-06
28	2454	2021	0.556549	0.272153	0.284397	0.05731	0.34236	1.09861	1.09861	0	1.09861	22.6758	43.82	20.9339	0.218645	0	0	13.9978	0.081231	17.4954	1	0.061393	-0.0050054	0.0193766	-9.7e-05
28	2454	2022	0.555067	0.271428	0.283639	0.03922	0.29461	1.09861	0.693147	0.693147	1.09861	21.022	43.82	20.953	0.02457	0	0	14.0387	0.021537	16.8771	0	0.063931	-0.0064874	0.0219142	-0.0001422
29	2488	2010	0.569037	0.278259	0.290778	0.44125	1.14657	0	0	0	0	21.2054	18.75	19.2392	0.553332	0	0	13.1806	0.053728	15.7579	0	0.035429	0.0074826	-0.0065874	-4.93e-05
29	2488	2011	0.548839	0.268382	0.280457	0.0909	0.77479	0	0	0	0	21.4113	18.75	19.5079	0.312966	0	0	13.5411	-0.045711	15.2795	0	0.032035	-0.0127154	-0.0099816	0.0001269
29	2488	2012	0.526961	0.257684	0.269277	0.08767	0.60853	0	0	0	0	21.6619	18.75	20.2342	0.156225	0	0	13.6506	0.032022	15.6177	0	0.027962	-0.0345933	-0.0140547	0.0004862
29	2488	2013	0.51024	0.249507	0.260733	0.05835	0.46807	0	0	0	0	21.9836	18.75	20.4397	0.300456	0	1	13.7642	0.004854	16.1866	1	0.028234	-0.0513144	-0.0137825	0.0007072
29	2488	2014	0.523338	0.255912	0.267426	0.03442	0.48288	0.693147	0.693147	0	0.693147	22.0365	16.59	20.6263	0.125981	0	1	14.1662	0.093513	15.6633	1	0.029146	-0.0382164	-0.0128712	0.0004919
29	2488	2015	0.517455	0.253035	0.264419	0.02821	0.26927	0	0	0	0	22.1682	16.59	20.7902	0.160392	0	1	14.3343	-0.006352	16.2784	1	0.029074	-0.0440994	-0.0129424	0.0005707
29	2488	2016	0.499788	0.244396	0.255392	-0.05172	-0.91621	0.693147	0	0.693147	0.693147	22.6955	16.59	20.8531	0.490977	0	1	14.4833	-0.018501	16.8154	1	0.050255	-0.0617664	0.0082378	-0.0005088
29	2488	2017	0.546308	0.267145	0.279164	-0.06602	0.19395	0.693147	0.693147	0	0.693147	22.7082	12.52	20.8301	0.321002	0	1	14.7318	-0.053503	17.3222	1	0.037171	-0.0152464	-0.0048454	7.39e-05
29	2488	2018	0.542272	0.265171	0.277101	0.0503	0.39722	0	0	0	0	22.6264	12.52	20.7769	-0.097457	0	1	14.771	-0.060292	16.8144	1	0.033635	-0.0192824	-0.008382	0.0001616
29	2488	2019	0.539565	0.263847	0.275718	0.03815	0.05011	0	0	0	0	22.5724	12.51	20.7318	-0.219662	0	1	14.771	-0.037868	16.9431	1	0.029959	-0.0219893	-0.0120574	0.0002651
29	2488	2020	0.537003	0.262594	0.274408	-0.06385	-0.4265	0	0	0	0	22.6121	12.63	20.7094	0.23956	0	1	14.771	-0.011605	16.7943	1	0.021186	-0.0245514	-0.0208304	0.0005114
29	2488	2021	0.53815	0.263155	0.274995	0.0977	0.17808	1.09861	1.09861	0	1.09861	22.7197	12.63	20.6888	0.041202	0	1	14.8451	-0.039438	16.6497	1	0.022216	-0.0234044	-0.019801	0.0004634
29	2488	2022	0.536781	0.262486	0.274295	0.0604	0.28077	0	0	0	0	21.4971	10.03	20.7843	0.106698	0	1	14.771	0.005965	17.287	0	0.020401	-0.0247734	-0.0216157	0.0005355
30	2510	2010	0.550548	0.269218	0.28133	0.25969	1.00052	0.693147	0	0.693147	0.693147	21.4564	8.93	19.8251	0.396264	0	1	0	-0.016046	15.7294	0	0.037515	-0.0110064	-0.0045014	4.95e-05
30	2510	2011	0.56231	0.27497	0.28734	0.0621	0.85247	0.693147	0	0.693147	0.693147	21.674	8.93	20.0259	0.208775	0	0	0	0.047062	15.6529	0	0.059981	0.0007556	0.0179647	1.36e-05
30	2510	2012	0.541477	0.264782	0.276695	0.08505	0.70023	1.38629	0	1.38629	1.38629	21.8135	8.93	20.3255	-0.110532	0	0	13.5924	0.048899	15.7324	0	0.059597	-0.0200773	0.0175807	-0.000353
30	2510	2013	0.533848	0.261051	0.272796	0.03885	0.81533	0	0	0	0	21.9784	7.8	20.3787	0.304812	0	0	13.5924	0.03342	15.937	1	0.052355	-0.0277064	0.0103384	-0.0002864
30	2510	2014	0.52745	0.257923	0.269527	0.0487	1.02485	0.693147	0	0.693147	0.693147	22.0365	7.31	20.3886	0.276528	0	0	13.5924	-0.000542	15.7349	1	0.048267	-0.0341043	0.0062499	-0.0002132
30	2510	2015	0.527713	0.258052	0.269661	0.05022	0.95516	0	0	0	0	22.1709	7.31	20.414	0.211922	0	0	13.7101	0.01977	15.9241	1	0.043191	-0.0338414	0.0011738	-3.97e-05
30	2510	2016	0.528684	0.258527	0.270158	0.05126	0.77112	1.09861	0.693147	0.693147	1.09861	22.2839	7.31	20.416	0.092754	0	1	13.9978	0.022932	15.8571	1	0.039937	-0.0328704	-0.0020794	6.84e-05
30	2510	2017	0.52914	0.258749	0.27039	0.04702	0.42601	1.60944	1.09861	1.09861	1.60944	22.4749	7.31	20.632	-0.02074	0	0	13.9978	0.028201	15.9585	1	0.038391	-0.0324144	-0.0036254	0.0001175
30	2510	2018	0.522432	0.255469	0.266963	0.05243	0.8602	2.19722	1.60944	1.60944	2.19722	22.4931	7.31	20.7331	0.152916	0	0	14.0561	-0.045203	15.2434	1	0.034811	-0.0391223	-0.0072059	0.0002819
30	2510	2019	0.519731	0.254148	0.265582	0.04061	0.30785	0	0	0	0	22.4298	7.31	20.7225	-0.025958	0	0	13.9978	0.026064	17.3576	1	0.033455	-0.0418234	-0.0085616	0.0003581
30	2510	2021	0.504714	0.246805	0.257909	-0.01754	-1.06041	0	0	0	0	22.4721	7.31	20.396	0.396173	0	1	13.9978	0.033082	16.267	1	0.036176	-0.0568404	-0.0058412	0.000332
30	2510	2022	0.505985	0.247427	0.258558	0.0692	0.37896	0	0	0	0	20.8604	7.31	20.3354	0.358228	0	1	13.9978	-0.001664	16.1348	0	0.037571	-0.0555694	-0.0044455	0.000247
31	2536	2011	0.566362	0.276951	0.289411	0.14841	0.92748	0	0	0	0	21.4002	43.18	20.0486	-0.055575	0	0	0	-0.009915	15.8961	0	0.055587	0.0048077	0.0135702	6.52e-05
31	2536	2012	0.544064	0.266048	0.278017	0.06573	0.30417	0	0	0	0	21.5121	43.18	20.5563	-0.078835	0	0	13.4588	0.023164	17.4065	0	0.053495	-0.0174904	0.0114778	-0.0002008
31	2536	2013	0.53589	0.26205	0.27384	0.06271	0.21778	0	0	0	0	21.6476	43.18	20.6028	0.430995	0	0	13.2879	0.02912	15.9036	0	0.055244	-0.0256644	0.0132276	-0.0003395
31	2536	2014	0.526747	0.257579	0.269168	0.06071	0.34548	0.693147	0	0.693147	0.693147	21.817	43.18	20.7603	0.297974	0	0	13.2759	0.03333	16.6253	0	0.055779	-0.0348074	0.0137626	-0.000479
31	2536	2015	0.548943	0.268433	0.28051	0.05897	0.39059	0.693147	0	0.693147	0.693147	21.777	38.62	20.863	0.185893	0	0	13.017	0.028172	16.4276	0	0.063345	-0.0126114	0.0213287	-0.000269
31	2536	2016	0.560016	0.273848	0.286168	0.10487	0.60038	0	0	0	0	21.8789	33.36	20.8931	0.088771	0	0	13.1806	0.024281	16.7878	0	0.064907	-0.0015384	0.0228903	-3.52e-05
31	2536	2017	0.563891	0.275743	0.288148	0.1788	1.24252	0.693147	0.693147	0	0.693147	22.038	35.17	20.9944	0.278763	0	0	13.1224	0.035468	16.6878	1	0.0636	0.0023366	0.0215833	5.04e-05
31	2536	2018	0.552616	0.270229	0.282387	0.23193	1.13607	1.09861	0	1.09861	1.09861	22.0862	37.17	21.1114	0.057978	0	0	13.1806	0.059098	17.4428	1	0.065895	-0.0089384	0.0238785	-0.0002134
31	2536	2019	0.538315	0.263236	0.275079	0.07163	0.32843	0.693147	0	0.693147	0.693147	22.0904	37.17	21.1496	-0.064635	0	0	13.1806	0.096379	17.4055	1	0.069572	-0.0232394	0.0275552	-0.0006404
31	2536	2020	0.54352	0.265781	0.277739	0.06306	0.55807	1.09861	0.693147	0.693147	1.09861	22.1768	37.17	21.1936	0.010311	0	0	13.1806	0.031453	17.4154	1	0.066011	-0.0180344	0.023994	-0.0004327
31	2536	2021	0.538522	0.263337	0.275185	0.18377	0.54375	0	0	0	0	22.2029	37.17	21.2207	0.168856	0	0	13.2708	0.019339	17.3461	1	0.063293	-0.0230324	0.0212758	-0.00049
31	2536	2022	0.535748	0.261981	0.273767	0.01819	0.32839	0	0	0	0	21.2086	37.17	21.1978	0.045727	0	0	13.653	0.022521	17.2997	0	0.061337	-0.0258064	0.0193204	-0.0004986
32	2590	2011	0.521352	0.254941	0.266411	0.2079	0.93643	0	0	0	0	21.2026	52.5	19.8272	0.154583	0	0	0	-0.034469	15.6299	0	0.033596	-0.0402024	-0.0084205	0.0003385
32	2590	2012	0.520098	0.254328	0.26577	0.04227	0.1765	0	0	0	0	21.3246	52.5	19.8073	0.018909	0	0	13.653	0.044418	15.567	0	0.034514	-0.0414564	-0.0075031	0.0003111
32	2590	2013	0.518028	0.253316	0.264712	0.04236	0.51028	0	0	0	0	21.3306	52.5	19.9308	0.257184	0	0	13.5278	0.015727	15.7225	0	0.032862	-0.0435264	-0.0091545	0.0003985
32	2590	2014	0.523633	0.256056	0.267576	0.06614	1.02352	0	0	0	0	21.4583	53.18	19.99	0.030472	0	0	13.5278	0.045932	15.5598	0	0.033125	-0.0379214	-0.0088915	0.0003372
32	2590	2015	0.524942	0.256697	0.268245	0.08737	1.2048	0	0	0	0	21.8852	53.32	20.0147	0.27839	0	0	13.5278	0.086741	15.9059	0	0.030111	-0.0366124	-0.0119054	0.0004359
32	2590	2016	0.550776	0.269329	0.281447	0.09049	0.98241	0	0	0	0	21.9747	45.86	20.0416	0.320286	0	0	13.8155	0.041049	16.1421	1	0.031002	-0.0107784	-0.0110146	0.0001187
32	2590	2017	0.54556	0.266779	0.278781	0.10949	0.72391	1.09861	0.693147	0.693147	1.09861	21.9677	45.86	20.4312	0.019317	0	1	13.8155	0.045561	16.3207	0	0.033957	-0.0159944	-0.0080595	0.0001289
32	2590	2018	0.539909	0.264016	0.275894	0.09115	-0.18447	0.693147	0	0.693147	0.693147	21.9997	45.86	20.5839	-0.008661	0	1	13.7101	0.067738	16.8744	1	0.039075	-0.0216454	-0.0029412	6.37e-05
32	2590	2019	0.547724	0.267837	0.279887	0.01452	0.67132	0	0	0	0	22.0248	45.86	20.6771	-0.002708	0	1	13.8155	0.056409	17.1163	1	0.043232	-0.0138304	0.0012149	-1.68e-05
32	2590	2020	0.546561	0.267269	0.279293	-0.02783	0.32937	0	0	0	0	22.0846	45.86	20.6264	0.121351	0	1	13.7101	0.030762	17.4976	1	0.038485	-0.0149934	-0.0035313	5.29e-05
32	2590	2021	0.53854	0.263346	0.275194	0.02343	0.05019	1.60944	1.38629	0.693147	1.60944	22.2942	45.86	20.58	0.07576	0	1	13.8155	0.01239	17.423	1	0.048704	-0.0230144	0.0066877	-0.0001539
32	2590	2022	0.525187	0.256817	0.268371	-0.01392	0.3314	1.09861	0.693147	0.693147	1.09861	21.7677	45.86	20.7728	0.239925	0	1	13.9108	0.015066	17.3353	0	0.050312	-0.0363674	0.0082958	-0.0003017
33	2662	2012	0.659584	0.325185	0.339815	0.44608	2.25685	0	0	0	0	21.8343	37.5	19.8722	0.18417	0	1	13.415	0.146254	14.4307	0	0.012626	0.0980296	-0.0293911	-0.0028812
33	2662	2013	0.659584	0.325125	0.339752	0.24999	1.23227	0	0	0	0	22.3079	37.5	20.1053	0.083852	0	1	13.6647	0.08702	14.8286	1	0.012386	0.0980296	-0.0296309	-0.0029047
33	2662	2014	0.613833	0.300164	0.313669	0.22519	1.22317	0	0	0	0	22.6507	30	20.7023	0.360256	0	1	14.1939	0.051295	14.389	1	0.019629	0.0522786	-0.0223873	-0.0011704
33	2662	2015	0.573553	0.280468	0.293086	0.21163	1.07661	0	0	0	0	22.916	30	21.1571	0.477465	0	1	14.4033	0.08013	15.697	1	0.031025	0.0119987	-0.0109915	-0.0001319
33	2662	2016	0.552987	0.270411	0.282576	0.09136	1.3961	0	0	0	0	23.1069	30	21.1858	0.330887	0	1	14.2008	0.087191	16.1554	1	0.029262	-0.0085674	-0.0127548	0.0001093
33	2662	2017	0.521686	0.255104	0.266581	0.08761	0.64621	0	0	0	0	22.871	30	21.3879	0.182014	0	1	14.1215	0.049105	16.7064	1	0.03671	-0.0398684	-0.0053071	0.0002116
33	2662	2019	0.502682	0.245811	0.25687	-0.11682	-3.1269	0	0	0	0	22.3631	30.4	21.4627	-0.329087	0	1	13.9199	0.143297	16.576	1	0.024687	-0.0588724	-0.0173297	0.0010202
33	2662	2020	0.552953	0.270394	0.282559	0.00278	0.36185	0	0	0	0	22.2741	30.4	21.3983	0.034098	0	1	13.9108	0.155655	17.8042	1	0.03741	-0.0086014	-0.0046069	3.96e-05
33	2662	2021	0.567924	0.277715	0.290209	0.15417	0.31738	0	0	0	0	22.3116	30.4	21.3216	-0.065306	0	1	14.2538	0.105498	15.5696	1	0.057284	0.0063697	0.0152677	9.72e-05
33	2662	2022	0.583671	0.285415	0.298256	0.21376	1.25322	0	0	0	0	21.1273	30.4	21.3412	0.019808	0	1	14.2729	0.124288	16.1261	0	0.062195	0.0221166	0.0201787	0.0004463
34	2664	2012	0.579412	0.283332	0.296079	0.20347	1.3288	0	0	0	0	21.1964	40.7	19.474	0.258467	0	0	13.1224	0.017954	14.7458	0	0.031569	0.0178576	-0.0104472	-0.0001866
34	2664	2013	0.585336	0.286229	0.299107	0.16931	1.20831	0	0	0	0	21.3461	40.7	19.5891	0.345083	0	0	13.2177	0.023995	14.6715	0	0.032062	0.0237817	-0.0099552	-0.0002368
34	2664	2014	0.583154	0.285162	0.297992	0.20236	1.46065	1.09861	1.09861	0	1.09861	21.7318	40.7	19.6112	0.172249	0	0	13.3047	0.088714	14.8791	0	0.031631	0.0215997	-0.0103858	-0.0002243
34	2664	2015	0.555496	0.271637	0.283858	0.18717	1.42261	1.09861	0.693147	0.693147	1.09861	21.6811	40.7	19.8845	-0.029158	0	0	13.3047	0.091869	15.5713	0	0.034435	-0.0060584	-0.007582	4.59e-05
34	2664	2016	0.57565	0.281493	0.294157	0.19238	1.3858	2.30259	1.79176	1.60944	2.30259	21.974	25.7	19.9677	0.179833	0	0	13.4588	0.117923	14.9112	1	0.036619	0.0140956	-0.0053979	-7.61e-05
34	2664	2017	0.559855	0.273769	0.286086	0.21836	1.47465	0	0	0	0	21.959	26	20.0531	0.359137	0	0	13.9978	0.076384	15.8458	0	0.035468	-0.0016994	-0.006549	1.11e-05
34	2664	2018	0.577358	0.282328	0.29503	0.17908	1.31356	0	0	0	0	22.17	26	20.0064	0.087699	0	0	13.9978	0.116753	16.1192	1	0.040084	0.0158036	-0.0019329	-3.05e-05
34	2664	2019	0.568562	0.278027	0.290535	0.17197	1.38123	0	0	0	0	22.4093	26	19.989	0.129684	0	0	14.0779	0.180241	16.8551	1	0.039489	0.0070076	-0.002528	-1.77e-05
34	2664	2020	0.544848	0.266431	0.278417	0.09347	1.11987	0	0	0	0	22.6246	26	20.4231	-0.031522	0	0	14.0779	0.031836	17.3518	1	0.05144	-0.0167063	0.0094231	-0.0001574
34	2664	2021	0.530098	0.259218	0.27088	0.09596	0.7137	0	0	0	0	22.7749	25.75	20.6994	0.165845	0	0	14.0779	-0.013421	15.8975	1	0.038346	-0.0314564	-0.0036711	0.0001155
34	2664	2022	0.522571	0.255537	0.267034	0.04587	0.68428	1.79176	1.38629	1.09861	1.79176	20.8907	25.75	21.0726	0.107725	0	0	14.0779	0.025635	16.2067	0	0.034705	-0.0389833	-0.0073118	0.000285
35	2703	2012	0.557464	0.2726	0.284864	0.45366	0.98717	0	0	0	0	20.9965	59.57	19.6799	-0.12387	0	1	13.8155	0.015396	16.1131	0	0.029711	-0.0040904	-0.0123062	5.03e-05
35	2703	2013	0.550336	0.269114	0.281222	0.10352	0.60333	0	0	0	0	21.4657	59.57	19.8932	0.230152	0	1	13.3047	0.044215	15.8607	0	0.037806	-0.0112184	-0.0042112	4.72e-05
35	2703	2014	0.569771	0.278618	0.291153	0.08234	0.329	0	0	0	0	21.3576	52.36	19.9229	0.202559	0	1	13.3047	0.042229	15.9411	0	0.041715	0.0082166	-0.0003014	-2.48e-06
35	2703	2015	0.587274	0.287177	0.300097	0.07706	0.35762	0	0	0	0	21.4531	52.36	19.9288	0.032638	0	1	13.3047	0.040174	15.7593	0	0.044249	0.0257196	0.0022326	5.74e-05
35	2703	2016	0.577561	0.282427	0.295134	0.09286	0.44644	0	0	0	0	21.4673	44.01	20.2109	0.356539	0	1	13.4298	0.044353	16.1683	0	0.036445	0.0160066	-0.0055714	-8.92e-05
35	2703	2017	0.573531	0.280457	0.293075	0.08685	0.17925	0	0	0	0	21.4387	43.56	20.2002	0.015714	0	0	13.4298	-0.018106	16.4225	0	0.041298	0.0119766	-0.0007185	-8.61e-06
35	2703	2018	0.574989	0.28117	0.29382	-0.04439	0.0132	0	0	0	0	21.4039	43.28	20.2901	-0.018331	0	0	13.4298	-0.006283	16.8096	0	0.05865	0.0134346	0.0166337	0.0002235
35	2703	2019	0.551821	0.269841	0.281981	-0.06525	-1.40663	0	0	0	0	21.4045	43.28	20.3896	-0.133022	0	0	13.4298	0.02015	16.5378	0	0.06282	-0.0097334	0.0208036	-0.0002025
35	2703	2020	0.565022	0.276296	0.288726	-0.02159	0.26374	0	0	0	0	21.4534	43.28	20.3202	0.121906	0	0	13.4932	0.048428	16.6728	0	0.05989	0.0034676	0.0178737	6.2e-05
35	2703	2021	0.560434	0.274052	0.286382	0.09912	0.19072	0.693147	0.693147	0	0.693147	21.5943	43.28	20.2386	0.068766	0	0	13.4932	0.019095	16.6652	0	0.068328	-0.0011204	0.0263112	-2.95e-05
35	2703	2022	0.546701	0.267337	0.279364	-0.02224	0.1339	0	0	0	0	20.4952	38.4	20.2735	0.17699	0	0	13.4932	0.0464	16.7515	0	0.07189	-0.0148534	0.0298737	-0.0004437
36	2708	2014	0.598418	0.292627	0.305792	0.17588	0.89736	0	0	0	0	20.8327	33.95	19.4242	0.071681	0	0	13.1224	0.06476	15.5323	0	0.035087	0.0368636	-0.0069294	-0.0002554
36	2708	2015	0.601138	0.293956	0.307181	0.15972	0.40272	0	0	0	0	21.5949	33.95	19.5343	-0.125757	0	0	13.3047	0.089253	15.7571	0	0.050385	0.0395836	0.0083685	0.0003313
36	2708	2016	0.561029	0.274343	0.286686	0.07605	0.53046	0	0	0	0	21.5762	29.57	20.5624	1.04498	0	0	13.3847	0.014214	16.5714	0	0.041399	-0.0005254	-0.0006181	3.25e-07
36	2708	2017	0.559211	0.273454	0.285757	0.06903	0.07972	0	0	0	0	21.5016	29.57	20.6399	0.313126	0	0	13.7101	0.064486	15.7258	0	0.03739	-0.0023434	-0.0046264	1.08e-05
36	2708	2018	0.556189	0.271977	0.284213	0.05621	-0.61939	0.693147	0.693147	0	0.693147	21.498	29.61	20.6973	-0.072442	0	0	13.9553	0.082182	16.1456	0	0.046681	-0.0053654	0.0046643	-2.5e-05
36	2708	2019	0.561007	0.274332	0.286675	-0.03062	0.0814	0	0	0	0	21.6981	29.61	20.6335	-0.033451	0	0	13.3047	0.037493	16.2946	0	0.041251	-0.0005473	-0.0007658	4.19e-07
36	2708	2020	0.543621	0.265831	0.27779	0.00867	0.34792	0	0	0	0	21.7032	29.61	20.7817	0.095279	0	0	14.4214	0.050213	16.3402	0	0.039082	-0.0179334	-0.0029344	5.26e-05
36	2708	2021	0.537938	0.263052	0.274886	0.08174	-0.55943	0	0	0	0	21.7213	28.22	20.6063	0.131138	0	0	14.3751	-0.016976	16.5647	0	0.03877	-0.0236164	-0.003247	7.67e-05
37	2715	2014	0.564221	0.275904	0.288317	0.101	0.37877	0	0	0	0	20.3917	12.87	19.3179	-0.024257	0	0	13.3047	0.00699	15.3104	0	0.03083	0.0026667	-0.0111872	-2.98e-05
37	2715	2015	0.543088	0.26557	0.277518	-0.05541	-0.68142	0	0	0	0	20.3642	12.91	19.3597	-0.189423	0	0	13.3047	-0.010448	14.0334	0	0.057935	-0.0184664	0.0159186	-0.000294
37	2715	2016	0.557293	0.272516	0.284777	-0.07566	0.25991	0	0	0	0	20.3649	12.91	19.3134	0.199891	0	0	13.3047	0.098194	15.4652	0	0.046058	-0.0042614	0.0040408	-1.72e-05
37	2715	2017	0.561753	0.274697	0.287056	0.08684	0.19017	0	0	0	0	20.4775	12.91	19.2479	0.186813	0	0	13.3047	0.046272	16.0304	0	0.036053	0.0001986	-0.0059637	-1.18e-06
37	2715	2018	0.551138	0.269506	0.281632	0.03147	0.21293	0	0	0	0	20.3858	14.84	19.1799	0.037224	0	0	13.3047	0.043521	15.2165	0	0.04084	-0.0104164	-0.0011766	1.23e-05
37	2715	2019	0.56132	0.274485	0.286834	-0.05426	0.07606	0	0	0	0	20.4148	21.63	19.4798	-0.052969	0	0	13.3047	0.052243	15.5971	0	0.039398	-0.0002344	-0.0026185	6.14e-07
37	2715	2020	0.562892	0.275254	0.287638	0.02805	0.30621	0	0	0	0	20.7379	21.63	19.4452	0.110097	0	0	13.7101	0.082641	16.6558	0	0.034501	0.0013376	-0.0075155	-1.01e-05
37	2715	2021	0.533083	0.260678	0.272405	0.05033	0.13462	0	0	0	0	20.7241	21.63	19.5996	0.302811	0	0	13.5924	0.040295	15.1264	0	0.029856	-0.0284714	-0.0121606	0.0003462
37	2715	2022	0.505234	0.247059	0.258174	-0.03368	-2.91999	0	0	0	0	20.3159	21.63	19.4915	0.044694	0	0	13.5924	0.005948	15.0447	0	0.030432	-0.0563204	-0.0115848	0.0006525
38	2725	2014	0.609995	0.298287	0.311707	0.31132	1.39374	1.38629	1.38629	0	1.38629	20.7398	12.96	19.7113	-0.009702	0	1	13.2177	-0.002349	15.0405	0	0.031497	0.0484406	-0.0105197	-0.0005096
38	2725	2015	0.615113	0.30079	0.314323	0.17196	0.63251	0	0	0	0	20.7607	13.12	19.6684	-0.226478	0	1	13.2177	0.129797	14.717	0	0.032137	0.0535586	-0.0098794	-0.0005291
38	2725	2016	0.614881	0.300677	0.314204	0.12471	0.50421	2.07944	2.07944	0	2.07944	20.8353	13.12	19.7519	-0.001465	0	0	13.4	0.036907	14.6565	0	0.031341	0.0533266	-0.0106753	-0.0005693
38	2725	2017	0.594991	0.290951	0.30404	0.07773	0.17522	0	0	0	0	20.9073	12.56	19.828	0.216797	0	0	13.1806	0.044199	15.0185	0	0.0317	0.0334367	-0.0103165	-0.0003449
38	2725	2018	0.591603	0.289294	0.302309	0.03803	0.50087	0	0	0	0	20.8512	12.31	19.7869	0.236099	0	0	13.2085	0.057357	15.246	0	0.030613	0.0300486	-0.0114035	-0.0003427
38	2725	2019	0.595931	0.29141	0.304521	0.19166	0.34661	1.09861	0.693147	0.693147	1.09861	21.023	12.31	19.8702	-0.26093	0	0	13.2446	0.064995	15.9951	0	0.032295	0.0343766	-0.0097217	-0.0003342
38	2725	2020	0.576154	0.281739	0.294414	0.01836	-0.06507	0.693147	0	0.693147	0.693147	21.0311	12.31	19.8731	0.010229	0	0	13.2446	0.126879	16.0602	0	0.031267	0.0145996	-0.0107499	-0.0001569
38	2725	2021	0.580824	0.284023	0.296801	0.01831	0.06868	1.79176	0.693147	1.60944	1.79176	20.9642	10.36	19.8242	0.307124	0	0	13.3375	-0.003754	15.6008	0	0.036504	0.0192696	-0.0055131	-0.0001062
38	2725	2022	0.583886	0.28552	0.298366	0.07413	0.02475	0	0	0	0	22.0606	10.36	19.7431	-0.180542	0	0	13.6762	0.023084	15.6253	1	0.039523	0.0223317	-0.0024934	-5.57e-05
39	2863	2017	0.492157	0.240665	0.251492	0.04661	0.83454	1.09861	0.693147	0.693147	1.09861	22.1308	38.22	21.0463	0.124707	0	0	14.221	-0.04737	17.3711	1	0.030069	-0.0693974	-0.0119473	0.0008291
39	2863	2018	0.488889	0.239067	0.249822	0.03704	0.69697	1.38629	1.09861	0.693147	1.38629	22.2191	38.22	21.0448	0.115376	0	0	14.0779	0.087739	17.204	1	0.030042	-0.0726654	-0.0119747	0.0008701
39	2863	2019	0.487958	0.238611	0.249346	0.02194	0.58797	0	0	0	0	22.4019	38.22	21.1228	0.023579	0	0	14.1376	0.054283	17.4664	1	0.027892	-0.0735964	-0.0141249	0.0010395
39	2863	2020	0.5056	0.247239	0.258362	0.0285	0.45173	1.38629	0	1.38629	1.38629	22.4667	28.83	21.3212	0.057319	0	0	14.221	0.043753	17.8415	1	0.027941	-0.0559544	-0.0140759	0.0007876
39	2863	2021	0.506133	0.247499	0.258634	0.03115	0.71497	0.693147	0.693147	0	0.693147	22.5873	28.85	21.4273	0.269902	0	0	14.5087	0.043625	17.6315	1	0.03864	-0.0554214	-0.0033771	0.0001872
39	2863	2022	0.502928	0.245932	0.256996	0.03043	0.56339	1.38629	0	1.38629	1.38629	20.702	28.85	21.7211	0.06671	0	0	14.5087	0.062948	18.4776	0	0.0398	-0.0586264	-0.002217	0.00013
40	2870	2017	0.612772	0.299645	0.313126	0.40149	1.23892	0	0	0	0	20.8141	29.88	19.0097	0.122098	0	0	13.9978	0.046912	15.9888	0	0.038786	0.0512176	-0.0032306	-0.0001655
40	2870	2018	0.590857	0.288929	0.301928	0.04406	0.41718	0	0	0	0	20.69	29.9	18.9032	0.009546	0	0	13.9978	0.090729	15.7745	0	0.053539	0.0293027	0.0115227	0.0003376
40	2870	2019	0.586323	0.286712	0.299611	0.06866	-0.81545	1.09861	1.09861	0	1.09861	22.5751	30	18.7808	-0.10255	0	0	13.5924	0.11311	15.1708	1	0.045965	0.0247687	0.0039482	9.78e-05
40	2870	2020	0.494221	0.241674	0.252547	0.0456	0.5909	0	0	0	0	22.5764	30	21.0877	0.160296	0	0	14.221	0.026655	14.8572	1	0.040819	-0.0673334	-0.0011979	8.07e-05
40	2870	2021	0.504548	0.246724	0.257824	0.08535	0.67854	0	0	0	0	22.7253	22.5	20.9737	1.64216	0	0	14.2824	0.066565	16.1213	1	0.075218	-0.0570064	0.0332009	-0.0018927
40	2870	2022	0.512891	0.250804	0.262087	0.06551	0.90126	0	0	0	0	20.8804	18.85	21.0668	-0.014993	0	0	14.3415	0.068899	16.382	0	0.089419	-0.0486634	0.0474022	-0.0023068
41	300100	2011	0.573889	0.280632	0.293257	0.30081	1.63904	0	0	0	0	21.1248	57.75	19.0865	0.257487	0	0	13.5144	0.081903	15.8527	0	0.031442	0.0123346	-0.0105743	-0.0001304
41	300100	2012	0.568042	0.277772	0.290269	0.19908	1.18105	0	0	0	0	21.3348	57.75	19.2019	0.100927	0	1	13.4588	0.136992	14.6758	0	0.041238	0.0064876	-0.0007784	-5.05e-06
41	300100	2013	0.546374	0.267177	0.279197	0.17787	1.03574	0	0	0	0	22.0158	58.75	19.6057	0.122453	0	1	13.4953	0.0609	14.5797	1	0.042656	-0.0151803	0.000639	-9.7e-06
41	300100	2014	0.538054	0.263108	0.274946	0.16653	0.92435	0	0	0	0	22.1259	49.65	20.4927	0.24183	0	1	13.6275	0.02424	15.3979	1	0.036475	-0.0235004	-0.005542	0.0001302
41	300100	2015	0.540326	0.26422	0.276107	0.15195	1.21547	1.09861	0.693147	0.693147	1.09861	22.4323	49.54	20.8116	0.651194	0	1	13.9017	0.088867	16.6378	1	0.029233	-0.0212284	-0.0127837	0.0002714
41	300100	2016	0.532466	0.260376	0.27209	0.18681	1.49641	0	0	0	0	22.6062	48.01	21.0027	0.336334	0	0	14.2272	0.062088	16.4899	1	0.030326	-0.0290884	-0.0116905	0.0003401
41	300100	2017	0.524024	0.256248	0.267776	0.15927	0.78776	1.09861	0.693147	0.693147	1.09861	22.7421	47.68	21.0814	0.295255	0	0	14.3991	0.037055	17.1078	1	0.030554	-0.0375304	-0.0114623	0.0004302
41	300100	2018	0.511155	0.249955	0.2612	0.07079	-0.32333	0	0	0	0	22.5124	50.27	21.3569	0.299288	0	0	14.7238	0.104348	17.1215	1	0.035162	-0.0503994	-0.0068545	0.0003455
41	300100	2019	0.4868	0.238045	0.248755	0.01932	-3.1269	0	0	0	0	22.4288	50.03	21.3979	-0.226205	0	1	14.7238	0.083862	17.6672	1	0.044501	-0.0747544	0.0024845	-0.0001857
41	300100	2020	0.505902	0.247386	0.258516	0.02169	0.48511	1.09861	0.693147	0.693147	1.09861	22.496	47.45	21.3839	-0.168627	0	1	14.2076	0.108408	17.6769	1	0.034093	-0.0556524	-0.0079239	0.000441
41	300100	2021	0.517243	0.252932	0.264311	0.10024	0.60882	0	0	0	0	22.4627	45.14	21.3439	0.029514	0	1	14.1376	0.072339	17.4823	1	0.04471	-0.0443113	0.0026932	-0.0001193
41	300100	2022	0.514393	0.251538	0.262855	0.05165	0.34275	0.693147	0	0.693147	0.693147	20.1616	45.14	21.2691	0.136594	0	1	14.1376	0.077781	17.321	0	0.04427	-0.0471614	0.0022535	-0.0001063
42	300176	2011	0.565	0.276285	0.288715	0.17289	0.93667	0	0	0	0	20.7369	29.23	19.5959	0.375766	0	0	12.6115	0.033209	14.3437	0	0.030681	0.0034456	-0.0113356	-3.91e-05
42	300176	2012	0.548096	0.268019	0.280077	0.10197	0.80457	0	0	0	0	21.1291	29.23	19.7998	0.425723	0	0	12.8479	0.09369	14.6146	0	0.024429	-0.0134584	-0.0175878	0.0002367
42	300176	2013	0.520195	0.254375	0.26582	0.08226	0.4722	0.693147	0	0.693147	0.693147	21.3208	29.23	20.2211	0.397051	0	0	12.948	0.124523	14.0573	0	0.026651	-0.0413594	-0.0153661	0.0006355
42	300176	2014	0.505665	0.24727	0.258395	0.03408	0.28366	0	0	0	0	21.4325	29.23	20.5046	0.167579	0	0	12.948	0.031796	14.7179	0	0.039206	-0.0558894	-0.0028109	0.0001571
42	300176	2015	0.504058	0.246485	0.257574	0.0304	0.65764	0	0	0	0	21.3168	29.23	20.6911	0.159611	0	1	12.9715	0.131813	15.5962	0	0.031842	-0.0574964	-0.010175	0.000585
42	300176	2016	0.514125	0.251407	0.262718	0.06414	0.81088	0.693147	0	0.693147	0.693147	21.6974	29.23	20.6603	-1.6e-05	0	1	13.039	0.139864	15.8547	0	0.042699	-0.0474294	0.0006823	-3.24e-05
42	300176	2017	0.531314	0.259812	0.271501	0.07416	2.99572	0	0	0	0	21.7736	29.23	20.6276	1.04952	0	0	13.8155	0.180241	16.2532	0	0.023091	-0.0302404	-0.0189259	0.0005723
42	300176	2019	0.511925	0.250331	0.261594	0.03462	-3.1269	0	0	0	0	21.3788	23.55	20.6876	-0.388716	0	1	13.2708	-0.003875	16.4904	0	0.049487	-0.0496294	0.0074699	-0.0003707
42	300176	2020	0.533369	0.260818	0.272552	-0.09113	0.22584	0	0	0	0	21.3548	23.55	20.5604	-0.223159	0	1	13.2708	0.061621	15.7725	0	0.040213	-0.0281854	-0.0018034	5.08e-05
42	300176	2021	0.528203	0.258292	0.269912	0.0405	-0.51555	0	0	0	0	21.4968	23.55	20.4255	0.096573	0	1	13.2708	0.034213	14.7423	0	0.035579	-0.0333514	-0.0064375	0.0002147
42	300176	2022	0.519265	0.253921	0.265344	-0.08966	0.1187	0	0	0	0	20.7673	23.55	20.6553	0.180588	0	1	13.2708	0.095144	15.488	0	0.039476	-0.0422894	-0.0025408	0.0001074
43	300258	2011	0.652331	0.31899	0.333341	0.76576	1.51792	0.693147	0	0.693147	0.693147	20.8958	50.63	19.2268	0.240708	0	1	12.4292	0.050184	16.0727	0	0.038065	0.0907766	-0.0039516	-0.0003587
43	300258	2012	0.605665	0.29617	0.309495	0.26011	1.19149	0	0	0	0	21.0159	50.63	19.6128	0.145532	0	1	12.6115	0.094402	15.8999	0	0.042174	0.0441107	0.000157	6.92e-06
43	300258	2013	0.592609	0.289786	0.302823	0.22441	1.18435	0	0	0	0	21.1857	50.625	20.1766	0.21165	0	1	12.7068	0.076054	16.1261	0	0.039731	0.0310546	-0.0022857	-7.1e-05
43	300258	2014	0.577788	0.282538	0.29525	0.20727	1.11248	0	0	0	0	21.3135	50.63	20.4446	0.180178	0	1	12.7657	0.081958	16.1324	0	0.05104	0.0162336	0.0090234	0.0001465
43	300258	2015	0.57438	0.280872	0.293508	0.18701	1.13298	0	0	0	0	21.439	48.36	20.6343	0.112972	0	1	12.7657	0.113168	16.3092	0	0.051339	0.0128256	0.0093224	0.0001196
43	300258	2016	0.574413	0.280888	0.293525	0.23408	1.38885	1.38629	1.38629	0	1.38629	21.5949	48.36	20.8392	0.286579	0	1	13.017	0.151992	16.5829	0	0.055649	0.0128586	0.0136321	0.0001753
43	300258	2017	0.574283	0.280824	0.293458	0.2751	1.60395	0	0	0	0	21.7475	45.8	20.868	0.256238	0	1	13.017	0.151733	16.8346	0	0.050496	0.0127286	0.0084795	0.0001079
43	300258	2018	0.570661	0.279053	0.291608	0.27339	1.45993	0	0	0	0	21.8991	45.8	20.8899	0.120977	0	1	13.1224	0.152338	16.9065	0	0.048548	0.0091066	0.0065314	5.95e-05
43	300258	2019	0.55909	0.273395	0.285695	0.23072	0.89262	1.09861	0	1.09861	1.09861	22.1687	45.8	21.2036	-0.028621	0	1	13.1224	0.143218	16.8017	1	0.049729	-0.0024644	0.0077127	-1.9e-05
43	300258	2020	0.575715	0.281525	0.294191	0.09491	0.61724	0	0	0	0	22.2715	40.08	21.3715	-0.021216	0	1	13.1224	0.084572	17.3392	1	0.067506	0.0141606	0.0254893	0.0003609
43	300258	2021	0.564487	0.276034	0.288453	0.1231	0.55759	0	0	0	0	22.4113	40.27	21.4183	0.183047	0	1	13.2177	0.041832	16.856	1	0.051535	0.0029326	0.0095183	2.79e-05
43	300258	2022	0.554547	0.271174	0.283374	0.08779	0.76259	0.693147	0	0.693147	0.693147	20.6896	40.27	21.4702	0.270426	0	1	13.2177	0.091198	17.2679	0	0.056474	-0.0070074	0.0144575	-0.0001013
44	300304	2012	0.644933	0.315372	0.329561	0.34023	1.64652	2.07944	1.38629	1.60944	2.07944	20.8381	52.13	18.5299	0.068808	0	1	13.1224	0.091972	16.1369	0	0.050308	0.0833786	0.0082912	0.0006913
44	300304	2013	0.629543	0.307847	0.321697	0.24255	1.04982	2.3979	1.79176	1.79176	2.3979	20.9106	52.13	18.6869	0.107017	0	1	13.2177	0.031552	15.656	0	0.055104	0.0679886	0.013087	0.0008898
44	300304	2014	0.624552	0.305406	0.319146	0.18963	0.80975	3.71357	3.46574	2.30259	3.71357	20.9484	52.13	19.1457	-0.00777	0	1	13.1224	0.054847	15.4657	0	0.068299	0.0629976	0.0262827	0.0016557
44	300304	2015	0.618415	0.302405	0.31601	0.15369	0.6605	2.19722	2.07944	0.693147	2.19722	21.4382	52.13	19.6582	0.001894	0	1	13.1224	0.082289	15.7712	0	0.075169	0.0568606	0.0331525	0.0018851
44	300304	2016	0.607999	0.297311	0.310687	0.19325	0.79774	2.83321	2.56495	1.60944	2.83321	21.4519	43.32	20.0615	0.241271	0	1	13.3847	0.045165	16.0127	0	0.070032	0.0464447	0.028015	0.0013011
44	300304	2017	0.626741	0.306476	0.320264	0.17207	0.80688	2.63906	2.3979	1.38629	2.63906	21.5221	40.36	20.0341	0.197887	0	0	13.4588	0.061505	16.17	0	0.073669	0.0651866	0.031652	0.0020633
44	300304	2018	0.628777	0.307472	0.321305	0.13303	0.70306	2.07944	1.79176	1.09861	2.07944	21.7033	40.37	20.024	0.026716	0	0	13.4588	0.051095	16.0491	0	0.086857	0.0672227	0.0448398	0.0030143
44	300304	2019	0.596902	0.291885	0.305017	0.11518	0.66609	2.07944	1.79176	1.09861	2.07944	21.7878	40.66	20.0946	0.084098	0	0	13.4588	0.058823	16.2305	0	0.110814	0.0353476	0.0687974	0.0024318
44	300304	2020	0.59673	0.291801	0.304929	0.09648	0.95133	2.3979	2.19722	1.09861	2.3979	21.8618	40.66	20.0533	0.175588	0	0	13.4588	0.040499	16.5618	0	0.098493	0.0351756	0.0564758	0.0019866
44	300304	2021	0.604252	0.295479	0.308773	0.1497	1.04587	3.58352	3.29584	2.30259	3.58352	21.9228	40.66	20.1577	0.309424	0	0	13.3047	0.069336	16.7444	0	0.095999	0.0426976	0.0539825	0.0023049
44	300304	2022	0.596649	0.291762	0.304888	0.02095	0.54862	2.56495	2.48491	0.693147	2.56495	20.3714	40.4	20.1447	0.068371	0	0	13.3047	0.028099	16.8907	0	0.095332	0.0350946	0.0533149	0.0018711
45	300428	2015	0.659584	0.324518	0.339118	0.23479	1.34049	1.09861	0	1.09861	1.09861	20.4117	11.88	18.7828	0.071872	0	0	12.948	0.02296	15.486	0	0.025635	0.0980296	-0.0163812	-0.0016058
45	300428	2016	0.637058	0.311521	0.325537	0.22306	1.12103	0.693147	0	0.693147	0.693147	20.6125	11.88	18.7293	0.2046	0	0	13.3047	0.041512	15.0934	0	0.025869	0.0755036	-0.0161475	-0.0012192
45	300428	2017	0.619968	0.303164	0.316804	0.23438	1.56529	1.09861	0	1.09861	1.09861	22.6085	11.88	18.9037	0.279692	0	0	13.7642	0.023807	17.203	1	0.025498	0.0584136	-0.0165189	-0.0009649
45	300428	2019	0.552983	0.270409	0.282574	0.14972	1.29376	1.79176	0	1.79176	1.79176	23.1478	39.42	21.3144	-0.048522	0	0	14.5087	0.088318	17.9724	1	0.041629	-0.0085714	-0.0003879	3.32e-06
45	300428	2020	0.53447	0.261356	0.273114	0.11252	0.97483	1.94591	0.693147	1.79176	1.94591	23.3895	39.42	21.483	1.08368	0	0	14.771	0.032094	18.1435	1	0.025374	-0.0270844	-0.0166432	0.0004508
45	300428	2021	0.528292	0.258335	0.269957	0.13052	0.9553	1.09861	0	1.09861	1.09861	23.5532	36.95	21.5331	0.391446	0	1	14.771	-0.064063	18.265	1	0.029605	-0.0332624	-0.0124118	0.0004128
45	300428	2022	0.521985	0.255251	0.266734	0.09081	0.89285	0.693147	0	0.693147	0.693147	20.6681	36.95	21.8906	0.146924	0	1	14.771	0.01431	18.5781	0	0.031163	-0.0395694	-0.0108535	0.0004295
46	300507	2016	0.62941	0.307782	0.321629	0.51618	1.75021	0	0	0	0	20.7704	43.27	18.5358	0.224972	0	0	13.0605	0.053236	15.2109	0	0.033733	0.0678557	-0.008284	-0.0005621
46	300507	2017	0.628397	0.307286	0.321111	0.31451	1.24673	0.693147	0.693147	0	0.693147	20.8826	45	18.6145	0.04628	0	0	13.3047	0.08808	15.8441	0	0.038805	0.0668426	-0.0032114	-0.0002147
46	300507	2018	0.621161	0.303748	0.317413	0.30379	1.01599	0.693147	0.693147	0	0.693147	20.9648	44.18	18.8434	0.10819	0	0	13.3047	0.009026	15.7452	0	0.041803	0.0596066	-0.0002135	-1.27e-05
46	300507	2019	0.621297	0.303814	0.317483	0.08172	0.90474	0	0	0	0	21.0761	44.15	18.9964	0.058113	0	0	13.415	0.036608	15.7257	0	0.036131	0.0597426	-0.005886	-0.0003516
46	300507	2020	0.620287	0.30332	0.316966	0.18046	1.22759	1.38629	1.09861	0.693147	1.38629	21.4803	44.43	19.0739	0.152514	0	0	13.5924	0.071639	15.9295	0	0.039998	0.0587326	-0.0020192	-0.0001186
46	300507	2021	0.619011	0.302696	0.316315	0.19156	0.90979	1.79176	1.38629	1.09861	1.79176	21.6266	36.78	19.1645	0.053837	0	0	13.5924	0.054035	16.3121	0	0.03969	0.0574566	-0.0023268	-0.0001337
46	300507	2022	0.624636	0.305447	0.319189	0.15288	1.64525	1.79176	1.60944	0.693147	1.79176	20.7847	36.78	19.164	0.121319	0	0	13.5924	0.051697	15.6645	0	0.043277	0.0630816	0.0012604	7.95e-05
47	300580	2017	0.607377	0.297008	0.31037	0.24477	1.43187	0	0	0	0	21.2516	56.37	20.0654	0.225223	0	0	13.1224	0.101649	16.1277	0	0.040219	0.0458226	-0.0017975	-8.24e-05
47	300580	2018	0.598446	0.29264	0.305806	0.20733	1.20393	0	0	0	0	21.3405	56.37	20.2205	0.110417	0	0	13.1224	0.081199	15.6644	0	0.045052	0.0368916	0.0030348	0.000112
47	300580	2019	0.597347	0.292103	0.305244	0.191	1.15575	0	0	0	0	21.713	56.37	20.3489	0.076669	0	0	13.1224	0.095103	16.2092	0	0.049582	0.0357926	0.007565	0.0002708
47	300580	2020	0.59131	0.28915	0.302159	0.16912	1.05796	1.09861	0.693147	0.693147	1.09861	21.8126	56.37	20.4604	0.161231	0	0	13.3047	0.101631	16.3024	0	0.049574	0.0297557	0.0075573	0.0002249
47	300580	2021	0.582612	0.284897	0.297715	0.22203	1.05445	1.09861	0	1.09861	1.09861	21.9556	56.37	20.7035	0.135271	0	0	13.3047	0.07614	16.8815	0	0.043752	0.0210576	0.0017349	3.65e-05
47	300580	2022	0.570596	0.279021	0.291574	0.12944	1.13024	0	0	0	0	20.1625	56.37	20.8377	0.03801	0	0	13.3047	0.099631	17.1948	0	0.053575	0.0090416	0.0115579	0.0001045
48	300585	2017	0.583683	0.285421	0.298262	0.28384	1.35717	0	0	0	0	20.4691	36.35	18.5846	0.212071	0	1	13.1224	0.065418	15.4358	0	0.076257	0.0221286	0.0342398	0.0007577
48	300585	2018	0.553464	0.270644	0.28282	0.24187	1.00288	0.693147	0.693147	0	0.693147	20.4856	35.95	18.7396	-0.116484	0	0	13.3847	0.054952	14.956	0	0.096388	-0.0080904	0.0543714	-0.0004399
48	300585	2019	0.554885	0.271339	0.283546	0.06269	0.43928	0	0	0	0	20.5637	36.35	18.8234	0.060293	0	0	13.3847	0.049827	15.8916	0	0.105856	-0.0066693	0.0638397	-0.0004258
48	300585	2020	0.557058	0.272401	0.284656	0.04165	0.58313	1.09861	0.693147	0.693147	1.09861	20.6457	25.5	18.7446	0.125543	0	0	13.3847	0.027344	15.6581	0	0.087233	-0.0044964	0.045216	-0.0002033
48	300585	2021	0.582008	0.284602	0.297406	0.15605	0.52996	1.38629	1.38629	0	1.38629	20.64	30.34	18.7425	0.082757	0	0	13.3047	0.028379	14.9818	0	0.075749	0.0204536	0.0337322	0.0006899
48	300585	2022	0.587111	0.287097	0.300014	0.0163	0.29528	1.38629	0.693147	1.09861	1.38629	20.1616	30.34	18.6504	-0.107155	0	0	13.3047	-0.010132	14.9316	0	0.089786	0.0255566	0.0477693	0.0012208
49	300643	2017	0.627042	0.306624	0.320419	0.28357	1.1196	2.48491	1.60944	2.07944	2.48491	20.1616	50.25	18.3884	0.031602	0	1	13.3847	0.098397	15.2354	0	0.031123	0.0654876	-0.0108937	-0.0007134
49	300643	2018	0.612209	0.29937	0.312839	0.01214	0.7571	0	0	0	0	20.6257	50.25	18.381	-0.020629	0	1	13.3847	0.04359	14.9671	0	0.029653	0.0506546	-0.0123635	-0.0006263
49	300643	2019	0.537063	0.262624	0.274439	0.02542	0.44344	1.79176	1.38629	1.09861	1.79176	20.6541	50.25	19.355	0.463033	0	1	13.3614	0.074638	15.2865	0	0.045639	-0.0244914	0.0036224	-8.87e-05
49	300643	2020	0.540049	0.264084	0.275965	0.06201	0.83606	2.19722	1.79176	1.38629	2.19722	21.0167	50.25	19.4446	0.718959	0	1	13.5278	0.128527	16.7591	0	0.043674	-0.0215054	0.0016572	-3.56e-05
49	300643	2021	0.566735	0.277133	0.289601	0.2494	1.75265	0.693147	0	0.693147	0.693147	21.0477	43.69	19.4248	0.296987	0	1	13.4695	0.085763	15.7526	0	0.040724	0.0051807	-0.0012931	-6.7e-06
49	300643	2022	0.578935	0.283099	0.295836	0.24106	1.55368	1.79176	1.09861	1.38629	1.79176	20.6144	43.69	19.5801	0.045463	0	1	13.4695	0.104434	16.0017	0	0.039554	0.0173807	-0.0024632	-4.28e-05
50	300652	2017	0.584169	0.285659	0.29851	0.31497	1.61279	0	0	0	0	21.0735	33.75	18.3712	0.259328	0	1	13.1224	0.066209	14.7337	0	0.032269	0.0226146	-0.0097478	-0.0002204
50	300652	2018	0.543651	0.265845	0.277806	0.1511	1.19579	0	0	0	0	21.1063	33.75	18.646	-0.074707	0	1	13.1224	0.061498	16.1942	0	0.032144	-0.0179034	-0.0098724	0.0001767
50	300652	2019	0.544264	0.266145	0.278119	0.08663	0.83544	0	0	0	0	20.9818	33.75	19.0298	0.00851	0	1	13.1224	0.073596	14.5903	0	0.032774	-0.0172904	-0.0092429	0.0001598
50	300652	2020	0.59597	0.291429	0.304541	0.05652	0.68393	0	0	0	0	21.0918	31.57	19.1691	-0.053979	0	1	13.1224	0.057766	15.0123	0	0.040188	0.0344156	-0.0018287	-6.29e-05
50	300652	2021	0.583269	0.285218	0.29805	0.09245	0.97479	0	0	0	0	21.1399	31.57	19.1686	0.351575	0	1	13.5278	0.027333	14.9882	0	0.045369	0.0217146	0.0033524	7.28e-05
50	300652	2022	0.601541	0.294154	0.307388	0.14435	0.9218	0	0	0	0	20.1616	28.95	19.2014	0.095977	0	1	13.5924	0.059602	14.7482	0	0.04415	0.0399866	0.0021337	8.53e-05
51	300680	2017	0.580183	0.283709	0.296474	0.18831	0.67625	1.94591	1.38629	1.38629	1.94591	20.5955	30.57	18.4877	-0.2308	0	0	12.8992	-0.017477	15.9183	0	0.082692	0.0186287	0.0406754	0.0007577
51	300680	2018	0.552033	0.269944	0.282089	0.03619	0.13232	1.09861	0.693147	0.693147	1.09861	20.7204	27.97	19.1731	0.505726	0	0	13.1224	0.027959	15.1345	0	0.070122	-0.0095214	0.0281054	-0.0002676
51	300680	2019	0.547362	0.26766	0.279702	0.04202	0.52986	1.09861	1.09861	0	1.09861	21.0532	27.97	19.2794	0.794447	0	0	13.1224	0.065301	15.5087	0	0.057003	-0.0141923	0.0149861	-0.0002127
51	300680	2020	0.55716	0.272451	0.284709	0.02134	0.75075	2.07944	1.38629	1.60944	2.07944	21.2441	25.95	19.6076	0.421851	0	1	13.1224	0.031687	15.6235	0	0.051836	-0.0043944	0.0098188	-4.31e-05
51	300680	2021	0.549531	0.268721	0.28081	0.15257	1.07908	1.94591	1.79176	0.693147	1.94591	21.7784	24.33	19.7095	0.608316	0	1	13.1224	0.012702	16.0865	0	0.041837	-0.0120234	-0.0001796	2.16e-06
51	300680	2022	0.552278	0.270064	0.282214	0.16161	0.54444	1.09861	1.09861	0	1.09861	21.4066	21.26	20.1446	0.23513	0	1	13.3847	-0.017967	15.7104	0	0.045243	-0.0092764	0.003226	-2.99e-05
52	300695	2017	0.629549	0.307849	0.321699	0.39507	1.95829	0.693147	0	0.693147	0.693147	21.4207	36.13	19.1082	0.189869	0	1	12.8992	0.110924	16.0126	0	0.050399	0.0679947	0.0083826	0.00057
52	300695	2018	0.640498	0.313204	0.327295	0.14476	1.16891	0	0	0	0	21.5197	36.13	19.0826	-0.182566	0	1	12.8992	0.070188	17.1109	0	0.063698	0.0789436	0.0216811	0.0017116
52	300695	2019	0.633111	0.309592	0.32352	0.15312	1.19021	0	0	0	0	21.5261	36.13	19.0644	0.124269	0	0	12.8992	0.068388	16.4603	0	0.061431	0.0715566	0.0194141	0.0013892
52	300695	2020	0.617394	0.301906	0.315488	0.18747	0.85924	0	0	0	0	21.6564	36.13	19.0786	-0.159757	0	0	12.8992	0.094704	16.6307	0	0.075108	0.0558396	0.0330913	0.0018478
52	300695	2021	0.603785	0.295251	0.308534	0.14745	0.6137	0	0	0	0	21.7762	36.13	19.5337	0.52881	0	0	13.1224	0.054952	16.6016	0	0.057633	0.0422306	0.0156162	0.0006595
52	300695	2022	0.617221	0.301821	0.3154	0.13908	0.69846	0	0	0	0	20.8161	33.96	20.0734	-0.264769	0	0	13.1224	0.060314	16.5407	0	0.091767	0.0556666	0.0497502	0.0027694
53	300733	2018	0.587832	0.28745	0.300382	0.15296	0.75739	0.693147	0.693147	0	0.693147	21.1505	33.99	19.7777	-0.154058	0	1	13.3847	0.064482	16.5406	0	0.044083	0.0262776	0.0020658	5.43e-05
53	300733	2019	0.573717	0.280548	0.293169	0.05811	0.18588	0	0	0	0	21.2753	34.17	19.8572	0.007599	0	1	13.3847	0.024793	15.4555	0	0.046147	0.0121626	0.0041304	5.02e-05
53	300733	2020	0.555601	0.271689	0.283912	-0.02405	0.06269	0.693147	0.693147	0	0.693147	21.6039	34.17	20.3598	-0.02254	0	1	13.3047	0.000741	15.2987	0	0.059775	-0.0059534	0.0177582	-0.0001057
53	300733	2021	0.539117	0.263628	0.275489	0.08924	0.16911	0	0	0	0	21.8448	38.39	20.6815	0.461385	0	1	13.3847	0.014994	14.4618	0	0.047783	-0.0224374	0.0057662	-0.0001294
53	300733	2022	0.542931	0.265493	0.277438	0.12207	0.22879	0	0	0	0	21.2792	38.39	20.7935	0.476426	0	1	14.152	0.012225	15.212	0	0.039804	-0.0186234	-0.0022125	4.12e-05
54	300745	2019	0.574499	0.28093	0.293569	0.08862	0.2484	4.2485	3.95124	2.94444	4.2485	21.0722	30.79	18.559	-0.168176	0	1	13.3047	-0.032159	16.8543	0	0.127626	0.0129446	0.0856093	0.0011082
54	300745	2020	0.510402	0.249586	0.260815	-0.10189	-2.97907	4.45435	4.07754	3.3322	4.45435	21.4626	30.77	18.5262	-0.388716	0	1	13.3847	-0.051636	16.4506	0	0.29197	-0.0511523	0.249954	-0.0127857
54	300745	2021	0.543594	0.265818	0.277777	0.02604	0.25856	3.66356	3.09104	2.89037	3.66356	21.828	28.26	18.6006	1.64216	0	1	13.5924	-0.061685	16.305	0	0.094372	-0.0179604	0.0523549	-0.0009403
54	300745	2022	0.518567	0.253579	0.264988	0.03215	-0.24727	2.63906	1.38629	2.3979	2.63906	20.9016	26.26	18.8066	0.621486	0	1	13.7747	-0.064701	17.199	0	0.075141	-0.0429873	0.0331238	-0.0014239
55	300863	2022	0.526579	0.257497	0.269082	0.13582	1.93164	0	0	0	0	20.6008	60.5	20.0522	0.300056	0	1	13.5924	-0.007545	15.1371	0	0.02384	-0.0349753	-0.0181763	0.0006357
56	300893	2020	0.605478	0.296079	0.309399	0.25798	1.67387	1.09861	0.693147	0.693147	1.09861	20.8061	46.88	18.8334	0.152519	0	0	13.1224	0.062779	15.6721	0	0.049315	0.0439236	0.0072978	0.0003205
56	300893	2021	0.581797	0.284499	0.297298	0.28049	1.50023	0	0	0	0	21.1592	46.88	19.1721	0.390268	0	0	13.1224	0.096329	15.4936	0	0.053461	0.0202426	0.0114445	0.0002317
56	300893	2022	0.552827	0.270333	0.282495	0.20739	1.43444	0.693147	0.693147	0	0.693147	21.1247	46.88	19.8817	0.33122	0	0	13.1224	0.039639	15.0966	0	0.056567	-0.0087274	0.0145505	-0.000127
57	300926	2021	0.53997	0.264045	0.275925	0.07172	0.92737	0.693147	0.693147	0	0.693147	21.8495	40.02	19.9103	0.467848	0	1	13.7101	0.0079	15.192	0	0.03854	-0.0215844	-0.0034772	7.51e-05
57	300926	2022	0.521169	0.254851	0.266317	0.09418	1.33148	0	0	0	0	20.1616	44.96	20.4542	0.726753	0	1	13.8155	-0.028879	14.6869	0	0.03661	-0.0403854	-0.0054064	0.0002183
58	300969	2021	0.620377	0.303364	0.317013	0.63369	2.09602	1.09861	0.693147	0.693147	1.09861	20.8841	53.59	18.851	0.713314	0	1	13.017	0.071614	15.6013	0	0.034816	0.0588226	-0.0072012	-0.0004236
58	300969	2022	0.603923	0.295318	0.308605	0.33017	1.71096	0.693147	0	0.693147	0.693147	21.3016	53.59	18.9562	0.264018	0	1	13.017	0.134861	15.7626	0	0.037565	0.0423687	-0.0044515	-0.0001886
59	300978	2021	0.555365	0.271573	0.283791	0.28341	0.82334	0.693147	0	0.693147	0.693147	21.7198	25.32	19.6072	0.109177	0	0	13.9553	0.046466	16.4501	0	0.040314	-0.0061893	-0.0017023	1.05e-05
59	300978	2022	0.55466	0.271229	0.283431	0.04902	0.50741	0	0	0	0	20.5958	25.32	19.6146	0.079973	0	0	13.9553	0.096034	16.5443	0	0.053413	-0.0068944	0.0113958	-7.86e-05
60	301005	2021	0.628134	0.307157	0.320976	0.48005	1.45427	0	0	0	0	20.85	48.07	18.3712	0.143088	0	1	13.3047	0.082175	15.1938	0	0.050004	0.0665796	0.0079874	0.0005318
60	301005	2022	0.586325	0.286713	0.299612	0.18392	0.77698	0	0	0	0	20.5237	47.45	19.4569	0.192182	0	1	13.5924	0.004686	15.0617	0	0.047681	0.0247706	0.0056647	0.0001403
61	301007	2021	0.576969	0.282138	0.294831	0.2377	1.02552	0	0	0	0	20.6535	16.73	19.8345	0.15382	0	1	13.3047	0.028281	16.5012	0	0.052947	0.0154147	0.0109298	0.0001685
61	301007	2022	0.567396	0.277457	0.28994	0.13103	0.77445	0	0	0	0	20.6971	16.73	19.8398	0.124947	0	1	13.3047	0.10664	15.2429	0	0.049547	0.0058416	0.0075301	4.4e-05
62	301072	2021	0.595929	0.291409	0.30452	0.31751	0.69913	1.38629	0.693147	1.09861	1.38629	20.8553	24.27	18.9538	0.182891	0	1	13.1224	0.031719	16.1492	0	0.043362	0.0343747	0.0013453	4.62e-05
62	301072	2022	0.574082	0.280726	0.293356	0.09328	0.45463	0.693147	0	0.693147	0.693147	20.5803	24.27	18.8871	0.112557	0	1	13.1224	0.055891	15.8264	0	0.04571	0.0125276	0.0036931	4.63e-05
63	301119	2021	0.656187	0.320875	0.335311	0.46827	0.87444	0	0	0	0	20.8104	38.25	18.3712	0.255266	0	1	13.1224	0.049173	14.4235	0	0.045433	0.0946326	0.0034163	0.0003233
63	301119	2022	0.613111	0.299811	0.3133	0.18175	1.1902	0	0	0	0	20.7329	38.25	18.3884	0.208098	0	1	13.2177	0.177616	16.4418	0	0.044573	0.0515566	0.0025568	0.0001318
64	301133	2021	0.599311	0.293063	0.306248	0.31033	0.68128	0.693147	0.693147	0	0.693147	20.8497	51.42	19.0053	0.385928	0	1	13.4588	-0.025672	14.5009	0	0.044256	0.0377566	0.0022395	8.46e-05
64	301133	2022	0.58368	0.28542	0.298261	0.15892	0.64189	0	0	0	0	20.1616	51.42	19.2781	0.327099	0	1	13.4588	0.053179	15.4781	0	0.053628	0.0221256	0.0116117	0.0002569
65	301181	2022	0.654705	0.320151	0.334554	0.26124	1.40904	0	0	0	0	20.263	33.33	18.5272	0.081711	0	0	13.1224	0.09848	13.0596	0	0.044431	0.0931506	0.0024141	0.0002249
66	301229	2022	0.578889	0.283077	0.295812	0.06362	0.68289	0.693147	0.693147	0	0.693147	20.7415	43.72	19.4938	0.261471	0	1	13.5338	0.023447	15.98	0	0.045933	0.0173346	0.0039166	6.79e-05
67	301298	2022	0.604238	0.295472	0.308766	0.18742	0.88086	0	0	0	0	21.2379	22.14	19.3503	0.068731	0	0	13.8155	0.107217	15.3613	0	0.046726	0.0426836	0.0047091	0.000201
68	600081	2010	0.563925	0.275759	0.288166	0.50571	2.99572	0	0	0	0	21.4368	65	19.5357	0.788138	1	0	13.2177	0.040843	13.0596	0	0.017225	0.0023707	-0.0247917	-5.88e-05
68	600081	2011	0.551899	0.269879	0.282021	0.38534	2.31018	0.693147	0.693147	0	0.693147	21.3392	65	19.8251	0.120467	1	0	13.2177	0.101806	14.3344	0	0.024419	-0.0096554	-0.0175982	0.0001699
68	600081	2012	0.554045	0.270928	0.283117	0.27421	1.71808	1.09861	0.693147	0.693147	1.09861	21.6928	65	19.9496	-0.052512	1	0	13.2177	0.167824	14.7601	0	0.031193	-0.0075094	-0.0108237	8.13e-05
68	600081	2013	0.547902	0.267924	0.279978	0.15967	2.28705	0.693147	0	0.693147	0.693147	22.1686	65	20.0176	0.258848	1	0	13.4588	0.086976	13.371	1	0.031645	-0.0136524	-0.010372	0.0001416
68	600081	2014	0.535983	0.262096	0.273887	0.30422	2.99572	1.38629	0	1.38629	1.38629	22.1826	65	20.6918	0.590041	1	0	13.4588	0.085331	14.8292	1	0.037017	-0.0255713	-0.0049996	0.0001278
68	600081	2015	0.532241	0.260266	0.271975	0.23458	1.88713	0	0	0	0	22.2782	65	20.8429	-0.015645	1	0	13.4588	0.130683	15.8883	1	0.032806	-0.0293134	-0.0092103	0.00027
68	600081	2016	0.536544	0.26237	0.274174	0.15508	1.46361	1.09861	0	1.09861	1.09861	22.4155	65	20.8645	0.082799	1	0	13.9108	0.081932	15.8812	1	0.036362	-0.0250103	-0.0056547	0.0001414
68	600081	2017	0.544813	0.266414	0.2784	0.14982	1.60423	0	0	0	0	22.4912	65	20.9299	0.167919	1	0	13.9108	0.11189	16.5304	1	0.031261	-0.0167414	-0.0107562	0.0001801
68	600081	2018	0.548383	0.268159	0.280223	0.14176	1.48292	1.38629	0	1.38629	1.38629	22.5619	65	20.9594	0.093641	1	0	13.9108	0.074382	16.5059	1	0.017555	-0.0131714	-0.0244619	0.0003222
68	600081	2019	0.560308	0.273991	0.286318	0.07497	1.46798	1.79176	0	1.79176	1.79176	22.7122	65	20.9072	-0.021364	1	0	14.152	0.076628	16.3025	1	0.03294	-0.0012464	-0.009077	1.13e-05
68	600081	2021	0.574534	0.280947	0.293587	0.09912	1.34708	3.04452	0	3.04452	3.04452	22.9111	75.91	21.0844	0.141093	1	0	14.6441	0.045513	16.8021	1	0.031261	0.0129796	-0.0107562	-0.0001396
68	600081	2022	0.562916	0.275266	0.28765	0.09624	0.70821	2.63906	0	2.63906	2.63906	20.5207	75.91	21.0528	-0.128588	1	0	14.6441	0.0673	17.4547	0	0.040453	0.0013616	-0.0015633	-2.13e-06
69	600148	2010	0.516002	0.252325	0.263677	0.1444	1.17132	0	0	0	0	20.621	37.01	18.9053	0.793033	1	0	12.1007	0.039032	13.8716	0	0.032763	-0.0455524	-0.009254	0.0004215
69	600148	2011	0.520073	0.254315	0.265757	0.2485	1.66984	0	0	0	0	20.537	37.01	18.9493	0.046311	1	0	12.1007	-0.006427	14.1969	0	0.03804	-0.0414814	-0.0039764	0.0001649
69	600148	2012	0.523546	0.256014	0.267532	0.0732	0.41292	0	0	0	0	20.5898	37.01	18.9225	-0.197406	1	0	12.4292	0.048244	14.721	0	0.032585	-0.0380084	-0.0094322	0.0003585
69	600148	2013	0.530971	0.259645	0.271326	0.0483	1.21337	0	0	0	0	20.5985	37.01	18.9211	0.107479	1	0	12.4292	0.056201	15.1836	0	0.037045	-0.0305834	-0.0049718	0.0001521
69	600148	2014	0.541865	0.264972	0.276893	0.14176	1.34622	0	0	0	0	20.5443	37.01	19.007	0.001786	1	0	12.2061	0.065227	15.3008	0	0.041715	-0.0196894	-0.000302	5.95e-06
69	600148	2015	0.540835	0.264468	0.276367	0.08937	0.18732	0	0	0	0	20.6745	32.07	19.0339	-0.236569	1	0	12.2061	0.037287	14.9335	0	0.046596	-0.0207193	0.0045793	-9.49e-05
69	600148	2016	0.536302	0.262252	0.274051	0.03626	0.54893	0	0	0	0	20.7537	32.07	19.2577	0.195147	1	0	12.2061	0.045381	14.2984	0	0.046544	-0.0252524	0.004527	-0.0001143
69	600148	2017	0.535171	0.261699	0.273472	0.17803	0.7805	0	0	0	0	20.7857	32.07	19.2094	0.259313	1	0	12.2061	-0.011075	13.1684	0	0.044106	-0.0263834	0.0020894	-5.51e-05
69	600148	2018	0.542025	0.26505	0.276975	0.20028	1.17459	0.693147	0.693147	0	0.693147	20.825	32.07	19.1678	0.154762	1	0	12.2061	0.019205	15.3626	0	0.047678	-0.0195293	0.0056611	-0.0001106
69	600148	2019	0.545669	0.266832	0.278837	0.10507	0.79903	0.693147	0.693147	0	0.693147	21.0294	32.07	19.1466	0.063782	1	0	12.0436	0.110399	14.8667	0	0.056162	-0.0158854	0.0141456	-0.0002247
69	600148	2020	0.536759	0.262475	0.274284	0.12455	1.52298	0	0	0	0	20.9515	24	19.0613	0.224885	1	0	12.0436	0.036664	15.5466	0	0.039749	-0.0247954	-0.0022674	5.62e-05
69	600148	2021	0.545738	0.266866	0.278872	0.14916	1.10403	0	0	0	0	20.7831	24	18.7668	-0.028319	1	0	12.2061	-0.00097	16.3145	0	0.048099	-0.0158164	0.0060823	-9.62e-05
69	600148	2022	0.551428	0.269648	0.28178	0.01508	-0.02637	0.693147	0	0.693147	0.693147	22.0227	24	18.7237	-0.388716	1	0	12.0436	0.180241	16.2443	1	0.061707	-0.0101264	0.0196902	-0.0001994
70	600178	2010	0.566672	0.277103	0.289569	0.12556	0.60705	0	0	0	0	22.0053	54.51	20.0381	0.082961	1	0	12.8992	0.052677	15.7081	1	0.014077	0.0051177	-0.0279396	-0.000143
70	600178	2011	0.56945	0.278461	0.290989	0.04075	0.14734	0	0	0	0	22.0095	54.51	19.886	-0.347703	1	0	12.8739	0.045417	13.0596	1	0.01962	0.0078956	-0.0223966	-0.0001768
70	600178	2012	0.568005	0.277754	0.29025	0.01451	-0.28672	0	0	0	0	21.7866	54.51	19.8116	-0.183427	1	0	12.8739	0.05589	15.6073	0	0.020847	0.0064507	-0.0211699	-0.0001366
70	600178	2013	0.537538	0.262856	0.274682	-0.05274	-2.82789	1.09861	0.693147	0.693147	1.09861	21.9534	54.51	19.6625	-0.311878	1	0	13.017	-0.054331	13.0596	0	0.037717	-0.0240164	-0.0042997	0.0001033
70	600178	2015	0.54686	0.267414	0.279445	0.22608	0.13493	0	0	0	0	22.1961	54.51	19.6306	0.697239	1	0	13.017	0.023169	15.3413	1	0.02881	-0.0146944	-0.0132069	0.0001941
70	600178	2016	0.542409	0.265238	0.277171	0.01002	0.43889	1.09861	1.09861	0	1.09861	22.0619	51.42	19.7357	1.01201	1	0	13.017	-0.024459	15.9696	1	0.020616	-0.0191454	-0.0214005	0.0004097
70	600178	2017	0.541808	0.264944	0.276864	0.05573	0.23055	0.693147	0.693147	0	0.693147	21.9638	51.42	20.0465	-0.28623	1	0	13.017	0.016303	16.5433	0	0.037132	-0.0197464	-0.0048852	9.65e-05
70	600178	2018	0.543674	0.265856	0.277817	0.01022	0.02972	0	0	0	0	22.1009	51.42	20.2075	-0.286221	1	0	13.017	0.061689	15.8962	1	0.056851	-0.0178804	0.014834	-0.0002652
70	600178	2019	0.540182	0.264149	0.276033	-0.01126	0.05635	0.693147	0.693147	0	0.693147	22.3481	51.42	20.0877	0.499777	1	0	13.017	0.006282	16.2242	1	0.043329	-0.0213724	0.0013121	-2.8e-05
70	600178	2020	0.534423	0.261333	0.27309	-0.01712	0.20633	0	0	0	0	22.8884	51.42	19.9095	0.745643	1	0	13.017	0.01937	16.7442	1	0.031591	-0.0271314	-0.010426	0.0002829
70	600178	2021	0.535474	0.261847	0.273627	0.10776	0.25934	1.60944	0.693147	1.38629	1.60944	22.7408	51.42	21.0935	0.945399	1	0	13.5411	0.054095	17.1929	1	0.049338	-0.0260804	0.0073214	-0.0001909
70	600178	2022	0.53559	0.261904	0.273687	0.04164	0.4076	0	0	0	0	22.152	49.94	20.9621	-0.124284	1	0	13.5411	0.050626	18.0035	1	0.050563	-0.0259644	0.0085464	-0.0002219
71	600480	2010	0.558539	0.273125	0.285413	0.34692	2.10031	1.09861	0.693147	0.693147	1.09861	22.3976	34.11	20.2854	0.366975	1	0	13.7101	0.054272	15.624	1	0.010843	-0.0030154	-0.0311737	9.4e-05
71	600480	2011	0.536506	0.262351	0.274154	0.23098	1.29099	0	0	0	0	22.5145	34.11	20.6463	0.249246	1	0	13.7101	0.029692	15.396	1	0.01977	-0.0250484	-0.0222467	0.0005572
71	600480	2012	0.526439	0.257429	0.269011	0.10046	0.88313	1.38629	1.38629	0	1.38629	22.62	34.11	20.9204	0.139126	1	0	13.9978	0.077666	15.9573	1	0.038042	-0.0351154	-0.0039746	0.0001396
71	600480	2013	0.521798	0.255159	0.266639	0.05522	0.84558	0	0	0	0	22.7406	34.11	21.0798	0.153639	1	0	13.9978	0.034617	16.297	1	0.041889	-0.0397564	-0.000128	5.09e-06
71	600480	2014	0.519861	0.254212	0.265649	0.07493	0.97474	0	0	0	0	22.9076	34.11	21.1875	0.163464	1	0	13.9978	0.098739	16.321	1	0.043072	-0.0416934	0.0010555	-4.4e-05
71	600480	2015	0.535578	0.261898	0.27368	0.09333	0.83129	1.09861	1.09861	0	1.09861	23.0273	33.96	21.4462	0.105469	1	0	14.1156	0.062573	16.3379	1	0.041103	-0.0259764	-0.0009138	2.37e-05
71	600480	2016	0.531481	0.259894	0.271587	0.10919	0.83232	0	0	0	0	23.1957	34.71	21.5048	0.228177	1	0	14.1156	0.055835	17.0579	1	0.044785	-0.0300733	0.002768	-8.32e-05
71	600480	2017	0.530937	0.259628	0.271309	0.15989	1.12928	1.94591	1.38629	1.38629	1.94591	23.3091	34.4	21.5977	0.331211	1	0	14.1156	0.06437	17.3432	1	0.03989	-0.0306174	-0.0021267	6.51e-05
71	600480	2018	0.529917	0.25913	0.270788	0.12095	0.99621	0	0	0	0	23.3784	34.4	21.7264	0.03435	1	0	14.1156	0.02584	17.6733	1	0.03817	-0.0316374	-0.0038467	0.0001217
71	600480	2019	0.527143	0.257773	0.26937	0.0791	0.25341	0	0	0	0	23.4964	38.36	21.8115	-0.038572	1	0	14.1156	0.015064	17.4696	1	0.04128	-0.0344114	-0.0007364	2.53e-05
71	600480	2020	0.527118	0.257761	0.269357	-0.04519	0.58874	1.60944	1.09861	1.09861	1.60944	23.5361	33.47	21.9435	0.149456	1	0	14.1156	0.041178	18.0803	1	0.037766	-0.0344363	-0.0042504	0.0001464
71	600480	2021	0.526888	0.257648	0.26924	0.10815	0.80847	2.3979	2.30259	0.693147	2.3979	23.6066	33.55	21.9593	0.163242	1	0	14.0779	0.070637	17.6919	1	0.03449	-0.0346664	-0.0075265	0.0002609
71	600480	2022	0.540589	0.264348	0.276241	0.09963	0.79826	1.79176	1.60944	0.693147	1.79176	21.67	32.18	21.9843	0.059607	1	0	14.1156	0.077904	17.9406	0	0.037288	-0.0209654	-0.0047283	9.91e-05
72	600523	2010	0.565169	0.276368	0.288801	0.1175	0.91165	1.60944	1.60944	0	1.60944	21.7818	51.28	20.1299	0.265859	1	0	13.4588	0.038799	15.7375	0	0.02448	0.0036146	-0.0175366	-6.34e-05
72	600523	2011	0.559621	0.273655	0.285966	0.24756	0.958	2.63906	2.48491	1.09861	2.63906	21.7612	47.64	20.1662	0.159728	1	0	13.5798	0.014855	16.0674	0	0.035329	-0.0019334	-0.0066876	1.29e-05
72	600523	2012	0.562124	0.274879	0.287246	0.04386	0.8807	1.94591	1.94591	0	1.94591	21.8939	47.64	20.1949	-0.017087	1	1	13.653	0.064042	16.0181	0	0.0236	0.0005696	-0.0184166	-1.05e-05
72	600523	2013	0.554231	0.271019	0.283212	0.03968	0.78652	2.19722	1.79176	1.38629	2.19722	22.0466	46.28	20.1832	0.041233	1	1	13.653	0.002838	17.0025	1	0.025399	-0.0073234	-0.0166175	0.0001217
72	600523	2014	0.547368	0.267663	0.279705	0.03538	0.76743	2.3979	1.79176	1.79176	2.3979	22.0494	46.28	20.3238	0.12766	1	1	13.4588	0.023665	16.5313	1	0.028232	-0.0141864	-0.0137847	0.0001956
72	600523	2015	0.553395	0.27061	0.282785	0.0542	0.82877	0	0	0	0	22.0531	37.01	20.3449	0.043432	1	1	13.653	0.052605	16.425	1	0.029168	-0.0081594	-0.0128483	0.0001048
72	600523	2016	0.558853	0.273279	0.285574	0.05722	0.84473	1.38629	0.693147	1.09861	1.38629	22.0203	37.01	20.277	0.050131	1	0	13.653	0.119435	16.6765	1	0.030607	-0.0027014	-0.0114102	3.08e-05
72	600523	2017	0.571245	0.279339	0.291906	0.09901	0.87855	0.693147	0.693147	0	0.693147	21.8805	37.01	20.2467	0.008904	1	0	13.653	0.076113	15.903	0	0.035851	0.0096906	-0.006166	-5.98e-05
72	600523	2018	0.591281	0.289136	0.302144	0.03939	0.54497	1.79176	1.38629	1.09861	1.79176	21.8759	37.01	20.3206	-0.174762	1	0	13.5924	0.038203	16.5288	0	0.046097	0.0297266	0.0040802	0.0001213
72	600523	2019	0.612731	0.299625	0.313105	0.0234	0.566	1.60944	1.09861	1.09861	1.60944	21.9043	37.01	20.2779	-0.211006	1	0	13.5924	0.054295	15.7153	0	0.040992	0.0511766	-0.0010249	-5.25e-05
72	600523	2020	0.612032	0.299284	0.312748	0.00026	0.59059	2.19722	1.79176	1.38629	2.19722	21.9235	37.01	20.3196	0.01273	1	0	13.5924	0.066717	16.017	0	0.039631	0.0504776	-0.0023858	-0.0001204
72	600523	2021	0.612113	0.299323	0.31279	0.10933	0.57523	0.693147	0	0.693147	0.693147	21.9612	37.01	20.3142	0.070751	1	0	13.5924	0.070233	16.3238	0	0.042828	0.0505586	0.0008114	4.1e-05
72	600523	2022	0.604296	0.295501	0.308795	0.10696	0.45101	0	0	0	0	22.7058	37.01	20.0772	-0.100678	1	0	13.5924	0.040886	16.2725	1	0.051033	0.0427417	0.0090166	0.0003854
73	600609	2012	0.47656	0.233038	0.243522	0.09755	1.54172	0	0	0	0	22.7462	24.38	20.5193	0.077906	1	0	14.221	0.034317	17.5533	1	0.011583	-0.0849944	-0.0304341	0.0025867
73	600609	2013	0.479116	0.234288	0.244828	0.02645	1.31574	0	0	0	0	22.9522	24.38	20.5335	0.127027	1	0	14.221	0.046836	17.156	1	0.018146	-0.0824384	-0.0238706	0.0019679
73	600609	2014	0.469423	0.229548	0.239875	0.03777	-0.14998	0	0	0	0	23.0301	24.38	20.4612	-0.095529	1	0	14.3461	0.052995	16.7956	1	0.036441	-0.0921314	-0.0055761	0.0005137
73	600609	2015	0.467732	0.228721	0.239011	0.04061	2.89011	0	0	0	0	23.1543	24.38	20.6149	-0.098789	1	0	14.3461	-0.049036	18.8338	1	0.017553	-0.0938224	-0.024464	0.0022953
73	600609	2016	0.465434	0.227597	0.237837	0.0212	0.01034	0	0	0	0	22.5065	24.38	20.6822	0.035225	1	0	14.5087	0.042236	19.265	1	0.012991	-0.0961204	-0.0290262	0.00279
73	600609	2017	0.502999	0.245966	0.257032	0.00875	2.99572	0	0	0	0	22.4626	24.38	20.2086	0.201821	1	0	14.5087	0.089252	18.9805	1	0.001638	-0.0585554	-0.0403786	0.0023644
73	600609	2018	0.525543	0.25699	0.268552	0.11456	2.99572	0	0	0	0	22.519	24.38	20.1651	0.06501	1	0	13.9108	0.180241	16.7614	1	0.004632	-0.0360114	-0.0373846	0.0013463
73	600609	2019	0.523156	0.255823	0.267333	0.13928	2.70369	0	0	0	0	22.3131	24.38	20.1833	-0.088778	1	0	13.9108	0.106465	16.6412	1	0.010378	-0.0383984	-0.0316387	0.0012149
73	600609	2020	0.534057	0.261154	0.272903	0.08291	-2.69985	0	0	0	0	22.2101	20.32	20.1148	-0.025547	1	0	13.9108	0.068763	16.6907	1	0.033632	-0.0274974	-0.0083849	0.0002306
73	600609	2021	0.534935	0.261583	0.273352	0.19215	2.99572	0	0	0	0	22.2078	18.53	20.0373	-0.048794	1	0	13.9108	0.109662	17.0683	1	0.022971	-0.0266194	-0.0190453	0.000507
73	600609	2022	0.543115	0.265583	0.277532	0.15339	2.99572	0	0	0	0	20.8272	18.53	20.1757	0.08486	1	1	13.9108	0.079399	16.8753	0	0.043291	-0.0184394	0.0012742	-2.35e-05
74	600698	2014	0.561614	0.274629	0.286985	0.22516	0.20784	0	0	0	0	20.8445	31.43	19.0432	-0.098816	1	0	13.017	0.058741	16.417	0	0.069831	5.96e-05	0.027814	1.66e-06
74	600698	2015	0.544356	0.26619	0.278166	0.03389	-0.69526	0	0	0	0	21.0403	31.43	19.0548	-0.230254	1	0	13.017	-0.002781	15.8678	0	0.093439	-0.0171984	0.0514222	-0.0008844
74	600698	2016	0.534091	0.261171	0.272921	0.02947	0.15231	0	0	0	0	21.0118	31.43	19.2449	0.262739	1	0	13.017	0.00241	15.9926	0	0.053165	-0.0274634	0.0111483	-0.0003062
74	600698	2017	0.520876	0.254708	0.266168	0.02455	-1.35699	0	0	0	0	20.871	31.43	19.1736	0.037121	1	0	13.1224	-0.006164	16.2837	0	0.08746	-0.0406784	0.0454435	-0.0018486
74	600698	2018	0.51593	0.25229	0.26364	-0.01745	-1.66928	0	0	0	0	20.8279	31.43	19.1196	-0.194709	1	0	13.1224	-0.010318	16.2935	0	0.089043	-0.0456244	0.0470264	-0.0021455
74	600698	2021	0.577828	0.282558	0.29527	0.04406	0.1118	0	0	0	0	20.7823	37.4	18.8609	-0.114537	1	0	13.1224	0.039724	15.919	0	0.068592	0.0162736	0.0265756	0.0004325
74	600698	2022	0.57098	0.279209	0.291771	0.00359	-0.35891	0	0	0	0	22.3654	37.4	18.8557	-0.388716	1	0	13.1224	0.031676	15.8264	1	0.120019	0.0094256	0.0780018	0.0007352
75	600699	2012	0.518872	0.253728	0.265143	0.18455	1.29807	0	0	0	0	22.4718	69.12	21.4119	1.64216	0	1	14.5087	0.117152	16.01	1	0.03494	-0.0426823	-0.007077	0.0003021
75	600699	2013	0.527806	0.258097	0.269709	0.1129	1.47473	0	0	0	0	22.5573	62.92	21.4337	0.139101	0	1	14.6484	0.113203	15.3863	1	0.041605	-0.0337484	-0.0004118	1.39e-05
75	600699	2014	0.525649	0.257043	0.268607	0.12223	1.45387	0	0	0	0	23.1577	60.4	21.4745	0.159452	0	1	14.6484	0.11783	17.4246	1	0.050473	-0.0359054	0.0084567	-0.0003036
75	600699	2015	0.516046	0.252346	0.263699	0.14361	1.2943	0	0	0	0	24.3405	45.59	21.6233	0.14207	0	1	14.771	0.051287	17.6763	1	0.065683	-0.0455084	0.0236661	-0.001077
75	600699	2016	0.503594	0.246257	0.257336	0.10364	0.75793	0	0	0	0	24.2887	45.95	22.4421	1.29537	0	1	15.3196	0.018094	17.7407	1	0.062506	-0.0579604	0.0204889	-0.0011875
75	600699	2017	0.495794	0.242443	0.253351	0.08742	0.53916	0	0	0	0	24.8062	33.56	22.5613	0.434078	0	1	15.0538	0.053778	17.5096	1	0.074426	-0.0657604	0.0324088	-0.0021312
75	600699	2018	0.484474	0.236908	0.247566	0.03339	1.33392	0	0	0	0	24.765	35.2	23.2746	1.11162	0	1	15.0964	0.050139	18.6755	1	0.06941	-0.0770804	0.0273936	-0.0021115
75	600699	2019	0.478353	0.233915	0.244439	0.08628	0.823	0	0	0	0	24.7533	38.54	23.2848	0.098218	0	1	15.1505	0.068853	18.8179	1	0.057269	-0.0832014	0.0152522	-0.001269
75	600699	2020	0.480444	0.234937	0.245507	0.01239	0.11146	0	0	0	0	24.6615	34.85	23.1625	-0.223814	0	1	15.1765	0.055465	18.538	1	0.067034	-0.0811104	0.0250175	-0.0020292
75	600699	2021	0.456097	0.223032	0.233066	0.05172	-2.49728	0	0	0	0	24.7143	34.85	23.114	-0.046352	0	1	15.1765	0.035488	18.6575	1	0.067621	-0.105457	0.0256042	-0.0027002
75	600699	2022	0.484166	0.236757	0.247409	-0.05953	0.135	0	0	0	0	24.3031	34.85	23.1344	0.090285	0	1	15.1765	0.040099	18.6125	1	0.060929	-0.0773884	0.0189125	-0.0014636
76	600741	2010	0.580452	0.283841	0.296611	0.36015	2.58813	0	0	0	0	24.4653	60.1	22.1258	0.786238	1	0	15.2018	0.125303	17.3627	1	0.046298	0.0188977	0.004281	8.09e-05
76	600741	2011	0.577838	0.282563	0.295275	0.38189	2.51521	0	0	0	0	24.5995	60.1	22.2593	0.186918	1	0	15.2018	0.109823	18.2012	1	0.020151	0.0162836	-0.0218655	-0.0003561
76	600741	2012	0.576128	0.281727	0.294401	0.33338	2.23238	0	0	0	0	24.7173	60.1	22.4563	0.106894	1	0	15.2018	0.100052	18.5248	1	0.018292	0.0145736	-0.0237247	-0.0003458
76	600741	2013	0.562899	0.275258	0.287641	0.29679	2.54044	0	0	0	0	24.8702	60.1	22.5577	0.197623	1	0	15.2018	0.12516	18.6654	1	0.019104	0.0013446	-0.0229127	-3.08e-05
76	600741	2014	0.553235	0.270532	0.282703	0.28534	2.37983	0	0	0	0	25.0876	60.1	22.7115	0.066972	1	0	15.2018	0.096362	18.8164	1	0.022294	-0.0083194	-0.0197232	0.0001641
76	600741	2015	0.545874	0.266932	0.278942	0.27913	2.22983	0	0	0	0	25.4018	60.1	23.1007	0.23181	1	0	15.2018	0.074556	19.0441	1	0.016898	-0.0156804	-0.0251189	0.0003939
77	600742	2010	0.60798	0.297302	0.310678	0.38948	2.93673	0	0	0	0	22.1404	20.14	20.336	0.734002	1	0	12.3458	0.046993	13.8738	1	0.00151	0.0464256	-0.0405067	-0.0018805
77	600742	2011	0.604904	0.295798	0.309106	0.37536	1.86496	0	0	0	0	22.2887	20.14	20.5467	0.129222	1	0	12.3458	0.047759	14.3695	1	0.002044	0.0433496	-0.0399728	-0.0017328
77	600742	2012	0.598383	0.292609	0.305774	0.23684	1.43423	0	0	0	0	22.4642	20.14	20.671	0.099541	1	0	12.3458	0.096038	14.3549	1	0.005801	0.0368286	-0.0362161	-0.0013338
77	600742	2013	0.58723	0.287155	0.300074	0.13677	1.18433	0	0	0	0	22.5955	20.14	20.9287	0.233982	1	0	12.3458	0.04138	14.127	1	0.007979	0.0256757	-0.0340373	-0.0008739
77	600742	2014	0.591361	0.289176	0.302186	0.16794	1.53313	0	0	0	0	22.6871	20.14	21.0887	0.190118	1	0	12.4292	0.046539	14.6683	1	0.009325	0.0298066	-0.0326915	-0.0009744
77	600742	2015	0.579655	0.283451	0.296204	0.13689	1.0449	0	0	0	0	22.8467	20.14	21.097	-0.125052	1	0	12.4292	0.057459	14.4841	1	0.009789	0.0181006	-0.0322278	-0.0005833
77	600742	2016	0.576117	0.281721	0.294396	0.11833	1.11703	0	0	0	0	22.9025	20.14	21.2063	0.21583	1	0	12.4292	0.105377	16.2401	1	0.008745	0.0145626	-0.0332718	-0.0004845
77	600742	2017	0.576124	0.281725	0.294399	0.21613	1.15365	0	0	0	0	22.9593	20.14	21.064	0.06173	1	0	12.4292	0.047079	15.066	1	0.006441	0.0145696	-0.0355754	-0.0005183
77	600742	2018	0.587416	0.287246	0.300169	0.16149	1.13856	0	0	0	0	23.5036	20.14	21.4166	0.068705	0	0	12.4292	0.031826	16.2965	1	0.008223	0.0258616	-0.0337934	-0.000874
77	600742	2019	0.573334	0.28036	0.292974	0.15257	1.14942	0	0	0	0	23.6088	16.55	21.9127	0.305932	1	0	12.7657	0.078998	15.6122	1	0.01011	0.0117796	-0.031907	-0.0003759
77	600742	2020	0.595826	0.291359	0.304467	-0.04622	1.31504	1.09861	1.09861	0	1.09861	23.6935	16.32	21.8985	0.098444	1	0	12.7657	0.175965	17.8762	1	0.013764	0.0342717	-0.0282531	-0.0009683
77	600742	2021	0.640788	0.313345	0.327442	0.14488	1.19773	1.09861	0.693147	0.693147	1.09861	23.7276	16.32	21.9063	0.052122	1	0	12.7657	0.116726	17.5043	1	0.016356	0.0792336	-0.0256606	-0.0020332
77	600742	2022	0.632434	0.30926	0.323174	0.05229	0.93027	1.09861	0	1.09861	1.09861	22.2218	14.8	21.8562	-0.027548	1	0	12.7657	0.036894	16.6055	1	0.018428	0.0708796	-0.0235889	-0.001672
78	600933	2018	0.615657	0.301056	0.314601	0.26211	1.27156	2.07944	1.79176	1.09861	2.07944	22.3904	33.76	21.0948	0.153065	0	1	13.3047	0.096427	17.5072	1	0.040811	0.0541026	-0.0012058	-6.52e-05
78	600933	2019	0.608909	0.297756	0.311152	0.19408	1.13051	1.38629	1.38629	0	1.38629	22.4563	33.49	21.058	0.047532	0	1	13.3047	0.179212	17.538	1	0.044633	0.0473546	0.0026162	0.0001239
78	600933	2020	0.61129	0.298921	0.312369	0.18405	1.02181	0.693147	0	0.693147	0.693147	22.606	33.38	21.2029	-0.013761	0	1	13.3047	0.13089	17.3099	1	0.049612	0.0497356	0.0075948	0.0003777
78	600933	2021	0.578269	0.282773	0.295495	0.18766	0.71016	0.693147	0.693147	0	0.693147	23.0183	33.3	21.2964	0.237467	0	1	13.3047	0.073258	17.0539	1	0.057533	0.0167146	0.0155165	0.0002594
78	600933	2022	0.559415	0.273554	0.285861	0.13206	1.31415	0.693147	0	0.693147	0.693147	21.4532	32.51	21.7124	0.330533	0	1	13.4	0.065217	17.2996	0	0.04811	-0.0021394	0.0060935	-1.3e-05
79	600960	2010	0.526443	0.257431	0.269012	0.11158	1.63007	0	0	0	0	21.4212	49.67	20.314	0.444885	1	0	13.017	0.137811	13.7708	0	0.011029	-0.0351114	-0.0309874	0.001088
79	600960	2011	0.534426	0.261334	0.273092	0.12371	1.18465	0.693147	0	0.693147	0.693147	21.4395	49.67	20.2615	0.031887	1	1	13.017	0.118446	15.1551	0	0.013331	-0.0271284	-0.0286858	0.0007782
79	600960	2012	0.529057	0.258709	0.270348	0.05941	0.47002	1.09861	0.693147	0.693147	1.09861	21.4626	49.67	20.2509	-0.224622	1	0	13.017	0.139823	15.7602	0	0.039424	-0.0324973	-0.0025926	8.43e-05
79	600960	2013	0.531268	0.25979	0.271478	0.07122	0.63598	0	0	0	0	21.8154	49.67	20.1928	-0.095045	1	0	13.017	0.087994	15.36	0	0.041143	-0.0302864	-0.0008742	2.65e-05
79	600960	2014	0.569504	0.278487	0.291017	0.08536	0.63934	0.693147	0	0.693147	0.693147	21.8227	32.06	20.4477	-0.078901	1	0	13.017	0.05538	16.2327	0	0.050557	0.0079497	0.00854	6.79e-05
79	600960	2015	0.569977	0.278719	0.291258	0.06092	0.07314	0	0	0	0	22.6248	32.95	20.5136	-0.130379	1	0	13.017	0.064525	16.0151	1	0.04959	0.0084226	0.0075737	6.38e-05
79	600960	2016	0.562431	0.275029	0.287402	0.04871	0.41804	1.09861	0	1.09861	1.09861	22.6374	23.04	21.1352	0.725424	1	0	13.7101	0.029811	16.222	1	0.037056	0.0008766	-0.0049605	-4.35e-06
79	600960	2017	0.573828	0.280602	0.293226	0.09488	0.51482	1.38629	0	1.38629	1.38629	22.9727	23.04	21.2005	0.412605	1	0	13.7101	-0.008436	18.056	1	0.034665	0.0122736	-0.0073516	-9.02e-05
79	600960	2018	0.547742	0.267846	0.279896	0.04394	0.25007	0	0	0	0	22.9086	23.04	21.4716	0.552093	1	0	13.7101	-0.006988	16.5458	1	0.026913	-0.0138124	-0.0151036	0.0002086
79	600960	2019	0.557232	0.272486	0.284746	0.02025	0.14201	0	0	0	0	22.9423	23.04	21.4365	0.268094	1	0	13.9108	0.048732	16.9497	1	0.020797	-0.0043224	-0.0212199	9.17e-05
79	600960	2020	0.548034	0.267989	0.280046	-0.01644	0.04146	0	0	0	0	22.833	23.04	21.4709	-0.047171	1	0	13.9108	0.011879	17.2092	1	0.024974	-0.0135204	-0.017043	0.0002304
79	600960	2021	0.555672	0.271724	0.283948	0.00499	-0.16561	0	0	0	0	22.7234	23.04	21.4069	-0.057796	1	0	13.9108	0.016613	17.2006	1	0.028632	-0.0058824	-0.0133843	7.87e-05
79	600960	2022	0.553764	0.270791	0.282973	-0.0224	-0.13943	0	0	0	0	22.6883	23.04	21.331	-0.0708	1	0	14.0779	0.031541	17.1502	1	0.022378	-0.0077904	-0.0196385	0.000153
80	601279	2021	0.549209	0.268563	0.280646	0.03385	0.52909	0	0	0	0	22.7939	75.91	21.4598	-0.084515	0	0	14.6571	0.03269	16.8276	1	0.040365	-0.0123454	-0.0016517	2.04e-05
80	601279	2022	0.538571	0.263361	0.27521	0.01268	0.1722	0	0	0	0	22.1415	75.91	21.6153	0.108561	0	0	14.6571	0.032341	16.8342	1	0.038637	-0.0229834	-0.0033801	7.77e-05
81	601689	2015	0.590065	0.288542	0.301523	0.28897	1.75061	1.60944	1.09861	1.09861	1.60944	22.3219	73.7	20.8118	0.098781	0	0	14.0387	0.057654	16.8363	1	0.048265	0.0285106	0.0062485	0.0001781
81	601689	2016	0.572639	0.28002	0.292618	0.30046	1.87227	1.60944	1.09861	1.09861	1.60944	23.0967	73.7	21.0103	0.309427	0	0	14.1156	0.055862	16.6795	1	0.045489	0.0110846	0.0034723	3.85e-05
81	601689	2017	0.555941	0.271855	0.284086	0.33452	1.49774	1.38629	1.09861	0.693147	1.38629	23.1121	65.75	21.3908	0.292681	0	0	14.1871	0.086543	18.0475	1	0.044526	-0.0056134	0.0025088	-1.41e-05
81	601689	2018	0.567299	0.277409	0.28989	0.18776	1.09961	1.09861	0.693147	0.693147	1.09861	23.1422	65.75	21.743	0.175591	0	0	14.2855	0.055531	16.9379	1	0.048046	0.0057446	0.0060291	3.46e-05
81	601689	2019	0.560425	0.274048	0.286377	0.1042	0.62802	2.07944	1.38629	1.60944	2.07944	23.2177	65.75	22.0947	-0.104456	0	0	14.2538	0.110325	17.1157	1	0.058651	-0.0011294	0.0166341	-1.88e-05
81	601689	2020	0.559711	0.273699	0.286012	0.10206	0.82789	2.89037	2.3979	2.07944	2.89037	23.6509	65.75	22.1698	0.214994	0	0	14.2855	0.09275	17.3521	1	0.0545	-0.0018434	0.0124828	-2.3e-05
81	601689	2021	0.551055	0.269466	0.281589	0.18334	1.10403	1.09861	0.693147	0.693147	1.09861	24.0378	62.94	22.4866	0.760486	0	0	14.6264	0.063525	17.3962	1	0.043837	-0.0104994	0.0018206	-1.91e-05
81	601689	2022	0.532129	0.260211	0.271918	0.20535	1.49161	1.09861	0.693147	0.693147	1.09861	20.5895	62.94	22.8895	0.395206	0	0	14.771	0.083025	17.9444	0	0.046941	-0.0294254	0.0049242	-0.0001449
82	601799	2011	0.599644	0.293226	0.306418	0.2993	1.51952	2.19722	2.07944	0.693147	2.19722	21.5685	43.36	19.3948	0.260402	0	1	13.1224	0.067117	16.4264	0	0.012825	0.0380896	-0.0291918	-0.0011119
82	601799	2012	0.599136	0.292978	0.306159	0.17636	1.04157	2.3979	2.19722	1.09861	2.3979	21.7687	43.32	19.6698	0.201037	0	1	13.1224	0.012037	16.5636	0	0.052043	0.0375816	0.0100259	0.0003768
82	601799	2013	0.571084	0.27926	0.291824	0.18635	1.16479	1.94591	1.60944	1.09861	1.94591	21.874	43.33	19.7739	0.238318	0	1	13.1224	0.078088	15.2215	0	0.037621	0.0095297	-0.0043961	-4.19e-05
82	601799	2014	0.566149	0.276847	0.289302	0.18301	1.3999	2.99573	2.56495	2.07944	2.99573	21.949	43.34	20.2305	0.235079	0	1	13.3047	0.122104	14.9346	0	0.034456	0.0045946	-0.007561	-3.47e-05
82	601799	2015	0.561131	0.274393	0.286738	0.189	1.43229	2.83321	2.30259	2.07944	2.83321	22.4043	42.98	20.3214	0.223953	0	1	13.3047	0.058597	16.7974	1	0.041615	-0.0004234	-0.0004019	1.7e-07
82	601799	2016	0.578153	0.282717	0.295436	0.2181	1.19242	4.65396	4.04305	3.89182	4.65396	22.5886	37.3	20.5232	0.35638	0	1	13.3047	0.063237	16.5529	1	0.040523	0.0165986	-0.0014939	-2.48e-05
82	601799	2017	0.564076	0.275833	0.288243	0.17964	1.20578	5.0814	4.55388	4.44265	5.0814	22.7041	37.3	20.6347	0.271453	0	1	13.3047	0.135262	16.0832	1	0.042136	0.0025216	0.0001198	3.02e-07
82	601799	2018	0.563078	0.275345	0.287733	0.20084	1.4492	5.0814	4.99721	4.86753	5.0814	22.8697	37.12	20.7578	0.192379	0	1	13.3047	0.09419	16.3992	1	0.035589	0.0015236	-0.0064276	-9.79e-06
82	601799	2019	0.558106	0.272914	0.285192	0.23001	1.70624	5.0814	4.92725	4.72739	5.0814	23.1593	37.12	20.9168	0.200575	0	1	13.3047	0.126253	16.7553	1	0.037757	-0.0034484	-0.0042594	1.47e-05
82	601799	2020	0.555792	0.271782	0.28401	0.1872	2.14636	5.0814	4.84419	4.52179	5.0814	23.2026	37.12	21.3532	0.202061	0	1	13.3047	0.164109	17.4573	1	0.042141	-0.0057624	0.0001238	-7.13e-07
82	601799	2021	0.573585	0.280483	0.293102	0.24841	1.37816	5.0814	4.82028	3.63759	5.0814	23.3063	35.89	21.4712	0.080125	0	1	13.3047	0.04354	17.4458	1	0.049023	0.0120306	0.0070065	8.43e-05
82	601799	2022	0.568897	0.278191	0.290706	0.2228	1.14942	5.0814	4.8752	3.8712	5.0814	20.4165	35.89	21.7066	0.042803	0	1	13.3047	0.106398	18.0745	0	0.063299	0.0073426	0.0212824	0.0001563
83	603006	2014	0.590712	0.288858	0.301854	0.56124	1.47041	0	0	0	0	20.6547	52.5	19.4091	0.303326	0	0	12.4292	0.072185	13.6242	0	0.011119	0.0291576	-0.030898	-0.0009009
83	603006	2015	0.589909	0.288466	0.301444	0.20266	1.38602	0	0	0	0	20.8333	60.63	19.6139	0.295165	0	0	12.7068	0.083837	13.7638	0	0.009864	0.0283546	-0.0321525	-0.0009117
83	603006	2016	0.586423	0.286761	0.299662	0.34673	1.6649	0	0	0	0	21.2246	59.4	19.8237	0.349516	0	0	12.7657	0.17026	14.6497	0	0.010539	0.0248686	-0.0314775	-0.0007828
83	603006	2017	0.567368	0.277443	0.289925	0.25192	1.17959	1.60944	1.60944	0	1.60944	21.4399	59.42	20.117	0.10073	0	0	12.7657	0.017672	14.9931	0	0.012	0.0058136	-0.0300169	-0.0001745
83	603006	2018	0.562158	0.274895	0.287263	0.15551	0.86876	0	0	0	0	21.4331	59.58	20.0839	0.009844	0	0	12.8213	0.042052	16.1205	0	0.01457	0.0006036	-0.0274462	-1.66e-05
83	603006	2019	0.568493	0.277993	0.2905	0.1325	0.5785	0	0	0	0	21.4234	59.97	20.1747	0.010244	0	0	12.8739	0.106184	15.9891	0	0.018987	0.0069386	-0.0230296	-0.0001598
83	603006	2020	0.576366	0.281843	0.294523	0.01575	0.63464	1.38629	1.38629	0	1.38629	21.5433	59.97	20.2204	-0.120876	0	0	13.017	0.121016	16.2373	0	0.021365	0.0148116	-0.0206514	-0.0003059
83	603006	2021	0.581445	0.284327	0.297118	0.10781	0.87849	0	0	0	0	21.552	69.92	20.2257	0.339089	0	0	13.017	0.081678	16.4357	0	0.024086	0.0198906	-0.0179303	-0.0003566
83	603006	2022	0.585047	0.286088	0.298959	0.07854	0.90695	0	0	0	0	20.6469	69.92	20.1448	0.009468	0	0	13.3047	0.071523	15.8833	0	0.026063	0.0234926	-0.0159534	-0.0003748
84	603009	2014	0.538547	0.263349	0.275197	0.34121	1.27626	0	0	0	0	20.8197	52.82	19.4658	0.19456	0	0	13.017	0.170487	14.9929	0	0.026961	-0.0230074	-0.0150562	0.0003464
84	603009	2015	0.53609	0.262148	0.273942	0.12672	0.97766	0	0	0	0	21.2926	51.21	19.6082	0.113766	0	0	13.017	0.061653	14.893	0	0.02599	-0.0254644	-0.0160264	0.0004081
84	603009	2016	0.580128	0.283683	0.296445	0.14324	0.62883	0	0	0	0	21.4294	42.91	19.9635	0.132868	0	0	13.2177	0.016305	15.9566	0	0.039326	0.0185736	-0.0026906	-5e-05
84	603009	2017	0.565584	0.276571	0.289014	0.1066	0.55621	0	0	0	0	21.8186	42.93	20.2501	0.14048	0	0	13.1224	0.011816	16.1075	0	0.036698	0.0040296	-0.0053188	-2.14e-05
84	603009	2018	0.546256	0.267119	0.279137	0.09953	0.36071	0	0	0	0	21.894	39.23	20.499	0.333442	0	0	13.4588	0.031149	14.7878	0	0.049028	-0.0152984	0.0070114	-0.0001073
84	603009	2019	0.527788	0.258088	0.2697	0.03539	-0.84293	0.693147	0.693147	0	0.693147	21.9109	35.89	20.6585	0.070134	0	0	13.7101	0.00461	16.8424	0	0.050946	-0.0337664	0.0089297	-0.0003015
84	603009	2020	0.528916	0.25864	0.270276	0.01171	0.14143	0.693147	0.693147	0	0.693147	21.8754	31.77	20.7957	0.128732	0	0	14.0678	0.021394	16.3066	0	0.047287	-0.0326384	0.0052705	-0.000172
84	603009	2021	0.536618	0.262406	0.274212	0.06117	0.36627	0	0	0	0	21.8845	29.8	20.7947	0.181835	0	0	14.0819	0.023828	16.5192	0	0.042878	-0.0249364	0.0008617	-2.15e-05
84	603009	2022	0.534095	0.261172	0.272923	0.07447	0.25049	0	0	0	0	22.5413	29.8	20.7746	-0.018621	0	0	14.0819	0.060039	16.6998	1	0.04695	-0.0274594	0.0049328	-0.0001355
85	603013	2018	0.547011	0.267488	0.279522	0.14083	1.34635	2.63906	1.79176	2.19722	2.63906	22.6416	49.5	21.4405	0.109352	1	0	13.9978	0.07835	17.2555	1	0.031133	-0.0145434	-0.0108839	0.0001583
85	603013	2019	0.54497	0.26649	0.27848	0.10908	1.29462	1.94591	0.693147	1.79176	1.94591	22.5648	49.5	21.4755	0.16418	1	0	13.9978	0.119062	16.673	1	0.031324	-0.0165844	-0.0106925	0.0001773
85	603013	2020	0.562153	0.274893	0.28726	0.13064	1.57624	2.19722	0.693147	2.07944	2.19722	22.5028	49.09	21.2925	-0.03048	1	0	13.653	0.180241	16.7228	1	0.030036	0.0005986	-0.0119805	-7.17e-06
85	603013	2021	0.574567	0.280963	0.293604	0.19947	1.5021	2.30259	0.693147	2.19722	2.30259	22.5216	49.1	21.0599	-0.090505	1	1	13.9108	0.114803	18.2094	1	0.038062	0.0130126	-0.0039548	-5.15e-05
85	603013	2022	0.580877	0.284049	0.296828	0.22803	1.43384	0.693147	0.693147	0	0.693147	21.8642	49.12	20.9882	0.047899	1	1	13.9108	0.12786	16.891	0	0.034549	0.0193226	-0.007468	-0.0001443
86	603035	2017	0.580353	0.283793	0.29656	0.18721	1.04949	1.09861	0.693147	0.693147	1.09861	22.2419	36.9	20.4553	-0.067837	0	0	14.152	0.025505	16.5374	1	0.025575	0.0187986	-0.0164418	-0.0003091
86	603035	2018	0.550331	0.269112	0.281219	0.25929	1.414	1.09861	0.693147	0.693147	1.09861	22.6803	37.55	20.7784	0.092944	0	0	14.4307	0.039226	16.4201	1	0.032575	-0.0112234	-0.0094419	0.000106
86	603035	2019	0.521818	0.255169	0.266649	0.04851	0.89363	1.60944	1.09861	1.09861	1.60944	22.6907	37.55	21.2779	0.246239	0	1	14.4574	0.079905	17.3478	1	0.049694	-0.0397364	0.0076777	-0.0003051
86	603035	2020	0.539406	0.263769	0.275636	-0.00515	1.05379	1.09861	0	1.09861	1.09861	22.7402	31.24	21.4107	0.215731	0	1	14.604	0.051779	17.193	1	0.030492	-0.0221484	-0.0115252	0.0002553
86	603035	2021	0.546657	0.267315	0.279342	0.14065	1.05572	0	0	0	0	22.8678	30.16	21.3908	0.200564	0	1	14.6264	0.045311	17.1254	1	0.036475	-0.0148973	-0.0055416	8.26e-05
86	603035	2022	0.548681	0.268305	0.280376	0.10074	1.15034	0	0	0	0	20.1616	28.63	21.3943	0.376665	0	1	14.6264	0.048635	17.3657	0	0.034884	-0.0128734	-0.0071327	9.18e-05
87	603037	2017	0.62344	0.304862	0.318578	0.54042	1.94701	0	0	0	0	20.6857	20.86	18.3712	0.382516	0	0	12.6115	0.094864	16.2578	0	0.048428	0.0618857	0.0064112	0.0003968
87	603037	2018	0.623926	0.3051	0.318826	0.48107	1.58667	0.693147	0.693147	0	0.693147	20.6623	20.86	18.6926	0.219746	0	0	12.8992	0.137802	16.5401	0	0.045568	0.0623716	0.0035512	0.0002215
87	603037	2019	0.636775	0.311383	0.325392	0.41073	0.96506	0	0	0	0	20.6858	20.88	18.7511	-0.100712	0	0	12.8992	0.109784	16.1483	0	0.066701	0.0752206	0.0246842	0.0018568
87	603037	2020	0.638111	0.312036	0.326075	0.10281	0.95009	1.09861	1.09861	0	1.09861	20.7571	21.07	19.1055	0.001429	0	0	12.8992	0.180241	16.6705	0	0.070475	0.0765566	0.0284586	0.0021787
87	603037	2021	0.619289	0.302832	0.316457	0.22928	0.96953	0	0	0	0	20.8189	21.07	19.0728	0.10923	0	0	12.8992	0.11513	15.6199	0	0.086641	0.0577346	0.0446243	0.0025764
87	603037	2022	0.599253	0.293035	0.306218	0.13232	0.79771	0	0	0	0	21.154	15.82	19.4174	0.170712	0	0	13.3047	0.061682	16.6034	0	0.091974	0.0376986	0.0499571	0.0018833
88	603048	2021	0.605512	0.296095	0.309416	0.67076	1.01653	0	0	0	0	21.2071	42.55	19.9859	0.078024	0	0	13.5924	0.065111	16.1211	0	0.058388	0.0439577	0.0163713	0.0007196
88	603048	2022	0.582301	0.284745	0.297556	0.08415	0.15833	0	0	0	0	20.1616	42.55	20.0403	-0.130151	0	0	13.5924	0.06004	15.8467	0	0.063421	0.0207466	0.0214047	0.0004441
89	603085	2015	0.589915	0.288469	0.301447	0.33359	1.07459	0	0	0	0	20.8093	54	18.3712	-0.055969	0	1	13.3047	0.04255	14.0713	0	0.054109	0.0283606	0.0120924	0.0003429
89	603085	2016	0.612466	0.299496	0.31297	0.10818	0.53151	0	0	0	0	21.146	48.25	18.669	0.234031	0	1	13.3047	0.036072	14.9653	0	0.083471	0.0509116	0.0414539	0.0021105
89	603085	2017	0.567758	0.277634	0.290124	0.06526	0.73649	0	0	0	0	21.5666	48.25	19.7158	1.16885	0	1	13.487	-0.077274	15.0468	0	0.05484	0.0062037	0.0128228	7.95e-05
89	603085	2018	0.519954	0.254257	0.265696	0.07326	0.36957	0	0	0	0	21.4518	48.78	20.1698	0.223313	0	1	13.7101	-0.026912	16.6085	0	0.057049	-0.0416003	0.0150328	-0.0006254
89	603085	2019	0.475336	0.232439	0.242897	0.09591	-3.1269	0	0	0	0	21.6002	48.78	20.2716	0.520029	0	1	13.5798	0.007762	16.181	0	0.058418	-0.0862184	0.0164009	-0.0014141
89	603085	2020	0.521734	0.255128	0.266606	0.01473	0.67937	1.38629	1.09861	0.693147	1.38629	21.6719	36.93	20.2925	-0.019518	0	1	13.7101	0.020906	16.7841	0	0.042102	-0.0398204	8.5e-05	-3.39e-06
89	603085	2021	0.5194	0.253986	0.265413	0.08115	0.27543	0	0	0	0	21.5924	36.93	20.2655	0.193316	0	1	13.7101	0.033856	16.4209	0	0.038672	-0.0421544	-0.0033451	0.000141
89	603085	2022	0.507363	0.248101	0.259263	0.04918	-2.80221	0	0	0	0	20.3784	41.2	20.4081	-0.163674	0	0	13.7101	0.037527	15.5712	0	0.066464	-0.0541914	0.024447	-0.0013248
90	603089	2017	0.579175	0.283217	0.295958	0.27194	1.2902	0	0	0	0	21.191	47.17	18.8826	0.21863	0	0	13.3847	0.096864	15.8833	0	0.045312	0.0176206	0.0032956	5.81e-05
90	603089	2018	0.552149	0.270001	0.282148	0.02052	1.33105	0	0	0	0	21.1642	47.17	19.817	0.284114	0	0	13.3847	0.058362	15.4804	0	0.042159	-0.0094054	0.0001425	-1.34e-06
90	603089	2019	0.556434	0.272096	0.284338	0.24123	1.10269	0	0	0	0	21.313	47.17	20.0278	0.024194	0	0	13.3847	0.084141	16.3116	0	0.041119	-0.0051204	-0.0008975	4.6e-06
90	603089	2020	0.563787	0.275692	0.288095	0.06558	1.06548	0	0	0	0	21.5197	44.27	20.0998	0.026044	0	0	13.3847	0.047856	16.4451	0	0.046928	0.0022326	0.0049114	1.1e-05
90	603089	2021	0.542486	0.265276	0.27721	0.29305	0.60205	1.38629	1.09861	0.693147	1.38629	21.597	44.27	20.1142	0.41566	0	0	13.3847	-0.014325	16.076	0	0.047791	-0.0190684	0.0057748	-0.0001101
90	603089	2022	0.536941	0.262564	0.274377	0.03862	0.47275	0.693147	0.693147	0	0.693147	20.3926	44.27	20.4497	0.055473	0	1	13.4	0.102463	16.3155	0	0.04464	-0.0246134	0.0026234	-6.46e-05
91	603121	2019	0.595025	0.290967	0.304058	0.24467	1.16756	0.693147	0	0.693147	0.693147	21.1969	43.44	19.8338	0.230162	0	1	13.4588	0.058447	16.424	0	0.053361	0.0334706	0.0113442	0.0003797
91	603121	2020	0.575539	0.281439	0.294101	0.09389	0.52956	0.693147	0	0.693147	0.693147	21.1799	43.44	19.867	0.012242	0	1	13.4588	0.069238	16.0388	0	0.047171	0.0139846	0.005154	7.21e-05
91	603121	2021	0.58232	0.284754	0.297566	0.15713	0.59845	0.693147	0	0.693147	0.693147	21.5085	42.53	19.9867	0.443034	0	1	14.0779	0.060095	16.5422	0	0.05484	0.0207656	0.0128236	0.0002663
91	603121	2022	0.537892	0.263029	0.274863	0.02528	-0.07257	0	0	0	0	20.6733	42.73	20.1356	-0.018226	0	1	13.7642	0.046725	16.1705	0	0.05543	-0.0236624	0.013413	-0.0003174
92	603158	2015	0.61224	0.299385	0.312855	0.34775	1.65198	0	0	0	0	20.9374	51	18.7825	0.130483	0	1	15.9318	0.094635	14.9203	0	0.035199	0.0506856	-0.0068173	-0.0003455
92	603158	2016	0.585308	0.286216	0.299093	0.30272	1.45661	0	0	0	0	21.1441	49.83	19.3571	0.240555	0	1	13.1224	0.039761	15.4787	0	0.045175	0.0237536	0.0031578	7.5e-05
92	603158	2017	0.57399	0.280681	0.293309	0.27055	1.41252	0	0	0	0	21.2019	49.72	19.6353	0.166824	0	1	13.2177	0.096929	15.0366	0	0.058379	0.0124356	0.0163623	0.0002035
92	603158	2018	0.56894	0.278212	0.290728	0.17179	1.18259	1.09861	0.693147	0.693147	1.09861	21.6206	46.01	19.9468	0.126498	0	1	13.5924	0.079703	15.7266	0	0.059015	0.0073856	0.0169984	0.0001255
92	603158	2019	0.537623	0.262898	0.274725	0.11935	1.16355	0	0	0	0	21.8186	46.36	20.1399	0.014906	0	1	13.653	0.043593	15.7433	0	0.062239	-0.0239314	0.0202224	-0.000484
92	603158	2020	0.533276	0.260772	0.272504	0.12412	1.39996	0.693147	0.693147	0	0.693147	22.0075	31.46	20.1287	0.714413	0	1	13.653	0.055233	16.7667	1	0.051583	-0.0282784	0.0095662	-0.0002705
92	603158	2021	0.551469	0.269668	0.281801	0.18742	0.63579	1.09861	0.693147	0.693147	1.09861	22.1312	27.26	20.1347	0.24531	0	1	13.7101	0.022622	16.8016	1	0.046408	-0.0100853	0.0043908	-4.43e-05
92	603158	2022	0.540231	0.264173	0.276058	0.09169	0.72791	0	0	0	0	21.4653	27.26	20.4415	0.209885	0	1	13.7101	0.035464	16.5181	0	0.042187	-0.0213234	0.0001703	-3.63e-06
93	603161	2018	0.519243	0.25391	0.265333	0.10764	1.09838	1.38629	0.693147	1.09861	1.38629	21.9443	35.5	20.8202	0.500919	0	0	13.8155	6.9e-05	16.4873	0	0.042588	-0.0423114	0.0005708	-2.42e-05
93	603161	2019	0.515984	0.252316	0.263668	0.07097	0.65057	0	0	0	0	22.1072	35.5	20.9859	0.179527	0	0	13.8155	0.102264	17.034	1	0.038471	-0.0455704	-0.0035458	0.0001616
93	603161	2020	0.505301	0.247092	0.258209	0.05275	0.16077	0	0	0	0	22.1101	35.5	21.1522	-0.000735	0	0	13.8155	0.030453	17.0258	1	0.036963	-0.0562534	-0.0050533	0.0002843
93	603161	2021	0.500486	0.244738	0.255748	0.07322	-0.36646	1.38629	0.693147	1.09861	1.38629	22.0635	36.54	21.3132	0.169364	0	0	13.8643	0.074429	17.0576	1	0.035091	-0.0610684	-0.006926	0.000423
93	603161	2022	0.505368	0.247125	0.258243	-0.04242	0.14195	1.09861	0	1.09861	1.09861	21.8002	27.41	21.2869	0.192691	0	0	13.8643	0.033758	17.0602	0	0.033535	-0.0561864	-0.0084818	0.0004766
94	603166	2014	0.508855	0.24883	0.260025	0.19287	1.27112	0	0	0	0	21.9999	75.91	21.0521	-0.022467	0	1	13.5924	0.050743	17.1138	1	0.056069	-0.0526994	0.0140521	-0.0007405
94	603166	2015	0.541458	0.264773	0.276685	0.02345	0.3301	0	0	0	0	21.9886	68.51	21.1336	-0.223344	0	0	13.5924	0.045751	17.2172	1	0.060536	-0.0200964	0.0185197	-0.0003722
94	603166	2016	0.548828	0.268377	0.280451	0.03138	0.49144	1.09861	0.693147	0.693147	1.09861	21.8741	68.51	21.1931	0.097488	0	0	13.5924	0.069631	17.3313	0	0.055056	-0.0127264	0.0130391	-0.0001659
94	603166	2017	0.562984	0.275299	0.287685	0.09814	0.64806	0	0	0	0	21.8879	69.66	21.1618	0.302058	0	0	13.5924	0.002713	17.162	0	0.052671	0.0014296	0.0106547	1.52e-05
94	603166	2018	0.559369	0.273531	0.285837	0.12284	0.53199	0	0	0	0	21.8903	69	21.1153	0.053452	0	0	13.5278	0.098036	17.4299	0	0.048712	-0.0021853	0.0066953	-1.46e-05
94	603166	2019	0.561973	0.274805	0.287168	0.14137	0.62636	1.09861	0	1.09861	1.09861	21.944	69.28	21.1691	0.078277	0	0	13.4588	0.108172	17.7566	0	0.051205	0.0004186	0.0091887	3.85e-06
94	603166	2020	0.565609	0.276583	0.289026	0.09202	0.90862	1.38629	0.693147	1.09861	1.38629	22.0252	69.66	21.1793	0.168693	0	0	13.5278	0.080276	17.9366	1	0.050475	0.0040546	0.0084586	3.43e-05
94	603166	2021	0.576133	0.281729	0.294404	0.18086	0.84986	1.79176	1.09861	1.38629	1.79176	21.9005	59.48	21.1907	0.025026	0	0	13.5278	0.087782	17.5003	0	0.056059	0.0145786	0.0140427	0.0002047
94	603166	2022	0.570501	0.278975	0.291526	0.08142	0.26136	0	0	0	0	21.4678	57.96	21.1397	-0.374669	0	0	13.5278	0.115131	17.3142	0	0.069257	0.0089467	0.0272399	0.0002437
95	603178	2017	0.533813	0.261035	0.272779	0.16318	1.68432	0	0	0	0	21.4634	60.34	20.2977	0.257323	0	0	13.6048	0.067848	16.8401	0	0.064111	-0.0277414	0.0220946	-0.0006129
95	603178	2018	0.527449	0.257923	0.269527	0.1101	0.41096	0	0	0	0	21.3789	60.38	20.352	-0.168074	0	0	13.6048	0.101909	16.3398	0	0.070006	-0.0341054	0.0279893	-0.0009546
95	603178	2020	0.517769	0.253189	0.26458	0.00013	0.84368	0	0	0	0	21.4501	61	20.3217	0.000996	0	0	13.4588	0.093868	16.6283	0	0.044063	-0.0437854	0.002046	-8.96e-05
95	603178	2021	0.559161	0.27343	0.285731	0.12623	1.10052	0.693147	0.693147	0	0.693147	21.4514	54.45	20.4393	0.225706	0	0	13.4588	0.073317	17.5133	0	0.048347	-0.0023934	0.0063298	-1.51e-05
95	603178	2022	0.561548	0.274597	0.286951	0.11881	0.72553	0	0	0	0	21.8607	54.45	20.3348	-0.011014	0	0	13.3692	0.116081	16.4982	0	0.051846	-6.38e-06	0.0098298	-6.27e-08
96	603179	2017	0.529352	0.258853	0.270499	0.23777	2.58566	0	0	0	0	22.0864	33.12	20.1447	0.809099	0	1	13.3047	0.009068	15.6422	1	0.037256	-0.0322024	-0.0047603	0.0001533
96	603179	2018	0.530114	0.259226	0.270888	0.23007	1.90984	1.79176	1.09861	1.38629	1.79176	22.2938	33.04	20.4948	0.100134	0	1	13.3047	0.125729	16.8456	1	0.036613	-0.0314404	-0.0054033	0.0001699
96	603179	2019	0.51509	0.251879	0.263211	0.13764	1.07778	1.09861	1.09861	0	1.09861	22.6191	33.05	20.7823	-0.108475	0	1	13.3047	-0.010265	16.7153	1	0.045004	-0.0464644	0.0029878	-0.0001388
96	603179	2020	0.542433	0.26525	0.277183	0.06695	0.98445	2.56495	2.30259	1.38629	2.56495	22.7255	30.76	21.0923	0.212424	0	1	13.3047	0.002077	16.2743	1	0.040971	-0.0191213	-0.0010457	2e-05
96	603179	2021	0.537242	0.262711	0.27453	0.14835	0.79	2.07944	1.79176	1.09861	2.07944	22.9568	26.09	21.2431	0.253284	0	1	13.4588	0.028492	16.2809	1	0.048721	-0.0243124	0.0067041	-0.000163
96	603179	2022	0.529359	0.258857	0.270503	0.1108	1.20021	1.79176	1.60944	0.693147	1.79176	21.6565	26.09	21.478	0.505993	0	1	13.4588	0.08095	16.4018	0	0.044076	-0.0321954	0.0020593	-6.63e-05
98	603197	2017	0.561022	0.27434	0.286682	0.33432	2.06268	1.09861	0.693147	0.693147	1.09861	21.858	22.45	19.9848	0.23951	0	0	13.7642	0.088807	16.78	0	0.070257	-0.0005324	0.0282405	-1.5e-05
98	603197	2018	0.514008	0.25135	0.262658	0.26516	1.63833	1.94591	1.38629	1.38629	1.94591	22.0452	22.03	20.2887	0.107684	0	0	13.9288	0.104736	17.0581	1	0.068658	-0.0475464	0.0266408	-0.0012667
98	603197	2019	0.516713	0.252673	0.26404	0.10919	1.3861	2.19722	1.60944	1.60944	2.19722	22.0877	22.16	20.5815	0.440901	0	0	13.9553	0.053597	17.1752	1	0.069964	-0.0448413	0.0279477	-0.0012532
98	603197	2020	0.512389	0.250558	0.261831	0.08592	0.99286	2.3979	2.07944	1.38629	2.3979	22.3622	22.29	20.6663	0.003048	0	0	13.653	0.058465	17.1667	1	0.076531	-0.0491654	0.0345145	-0.0016969
98	603197	2021	0.536691	0.262442	0.274249	0.18469	1.52532	1.09861	0.693147	0.693147	1.09861	22.6126	18.58	20.858	0.170065	0	0	13.653	0.025501	17.6196	1	0.071969	-0.0248634	0.029952	-0.0007447
98	603197	2022	0.521213	0.254873	0.26634	0.08465	0.86777	1.09861	1.09861	0	1.09861	21.2424	16.5	21.0492	0.225814	0	1	14.0387	0.026465	17.4541	0	0.068384	-0.0403414	0.0263676	-0.0010637
99	603211	2022	0.57097	0.279204	0.291765	0.1262	0.67664	0	0	0	0	20.8259	47.48	20.0214	0.067675	0	0	13.3847	-0.028742	15.7548	0	0.04631	0.0094156	0.0042934	4.04e-05
100	603239	2017	0.614191	0.300339	0.313851	0.55927	1.81849	1.09861	1.09861	0	1.09861	20.8731	47.21	19.285	0.249321	0	0	13.3847	0.047439	15.3281	0	0.041857	0.0526366	-0.0001594	-8.39e-06
100	603239	2018	0.615411	0.300936	0.314475	0.3184	1.24013	0	0	0	0	20.9031	47.21	19.2776	-0.037745	0	0	13.3847	0.1047	15.3732	0	0.04515	0.0538566	0.0031334	0.0001688
100	603239	2019	0.609714	0.29815	0.311564	0.23928	0.98499	0.693147	0.693147	0	0.693147	20.8824	47.21	19.4404	-0.088021	0	0	13.3847	0.101459	15.8821	0	0.047886	0.0481596	0.0058691	0.0002827
100	603239	2020	0.607001	0.296823	0.310177	0.26734	1.08466	0	0	0	0	21.066	47.21	19.7103	-0.038296	0	0	13.3847	0.086437	15.1604	0	0.044886	0.0454466	0.0028698	0.0001304
100	603239	2021	0.584209	0.285678	0.298531	0.41125	1.4304	0.693147	0.693147	0	0.693147	20.9521	47.21	19.7695	0.274024	0	0	13.4588	-0.015755	13.9811	0	0.047334	0.0226547	0.0053175	0.0001205
100	603239	2022	0.598988	0.292905	0.306083	0.25238	1.24883	0	0	0	0	20.1616	35.41	19.738	0.189608	1	0	13.4588	0.054135	15.3056	0	0.038834	0.0374336	-0.0031832	-0.0001192
101	603286	2017	0.58281	0.284994	0.297816	0.35157	1.00575	0	0	0	0	20.2646	23.59	19.1395	0.152897	0	1	13.1224	0.059273	15.0306	0	0.053944	0.0212556	0.0119269	0.0002535
101	603286	2018	0.57027	0.278862	0.291408	0.12912	0.51493	1.79176	1.38629	1.09861	1.79176	20.5085	23.59	19.2204	0.121362	0	1	13.1224	0.056772	15.414	0	0.056483	0.0087156	0.0144663	0.0001261
101	603286	2019	0.556336	0.272048	0.284288	0.08282	0.62164	2.07944	1.94591	0.693147	2.07944	20.4804	23.59	19.2983	0.400127	0	1	13.3047	0.065881	15.7911	0	0.050432	-0.0052184	0.0084149	-4.39e-05
101	603286	2020	0.561362	0.274506	0.286856	0.01512	0.35455	1.94591	1.09861	1.60944	1.94591	20.6649	23.59	19.2663	-0.008604	0	1	13.3047	0.099242	15.0389	0	0.056369	-0.0001923	0.0143523	-2.76e-06
101	603286	2021	0.544797	0.266406	0.278391	0.08274	0.28438	0.693147	0	0.693147	0.693147	20.8819	23.31	19.2942	0.176469	0	0	13.2708	-0.009575	14.7428	0	0.058697	-0.0167574	0.0166803	-0.0002795
101	603286	2022	0.519667	0.254117	0.26555	0.04445	-0.28018	1.94591	1.60944	1.09861	1.94591	21.0814	24.61	19.3399	0.223126	0	0	13.2708	-0.049602	15.9101	0	0.054943	-0.0418873	0.0129265	-0.0005415
102	603305	2018	0.568161	0.277831	0.29033	0.37707	2.26478	0.693147	0.693147	0	0.693147	21.6383	32.45	20.2921	0.482749	0	1	13.1224	0.162696	15.7789	0	0.039862	0.0066066	-0.0021544	-1.42e-05
102	603305	2019	0.561819	0.274729	0.287089	0.1533	1.37828	1.94591	1.09861	1.60944	1.94591	22.2476	32.45	20.4305	0.001464	0	1	13.1224	0.180241	16.0345	1	0.042983	0.0002646	0.0009662	2.56e-07
102	603305	2020	0.580535	0.283881	0.296653	0.19892	1.36392	2.70805	2.19722	1.94591	2.70805	22.8247	29.08	20.7115	0.483326	0	1	13.7101	0.105412	16.7517	1	0.035385	0.0189806	-0.0066313	-0.0001259
102	603305	2021	0.534744	0.26149	0.273254	0.19232	1.18144	2.83321	2.83321	0	2.83321	22.9875	29.08	21.3095	0.857675	0	1	13.2177	0.046227	16.758	1	0.042758	-0.0268103	0.0007414	-1.99e-05
102	603305	2022	0.555707	0.271741	0.283966	0.14429	1.50878	1.94591	1.79176	0.693147	1.94591	20.8377	27.3	21.7959	0.473094	0	1	13.2177	0.039005	16.6653	0	0.038861	-0.0058474	-0.0031553	1.85e-05
103	603306	2014	0.621556	0.303941	0.317615	0.3923	1.78754	0	0	0	0	20.9663	60.375	19.3362	0.339852	0	0	12.6115	0.133859	14.8716	0	0.038794	0.0600016	-0.0032222	-0.0001933
103	603306	2015	0.629502	0.307827	0.321676	0.35477	1.74607	0	0	0	0	21.1754	59.27	19.482	0.273095	0	0	12.6115	0.099518	15.7731	0	0.035766	0.0679476	-0.0062506	-0.0004247
103	603306	2016	0.623081	0.304687	0.318394	0.52405	2.20752	0	0	0	0	21.6027	59.27	19.7994	0.315603	0	0	12.6115	0.140764	15.2725	0	0.038882	0.0615267	-0.0031345	-0.0001929
103	603306	2017	0.652815	0.319226	0.333588	0.46136	1.61437	0	0	0	0	21.6734	42.98	19.9449	0.112229	0	0	12.6761	0.150042	15.5108	0	0.035112	0.0912606	-0.006905	-0.0006302
103	603306	2018	0.655644	0.32061	0.335034	0.32751	1.23849	0	0	0	0	21.7072	42.16	20.0673	-0.006208	0	1	12.7657	0.133887	15.7582	0	0.041527	0.0940896	-0.00049	-4.61e-05
103	603306	2019	0.658327	0.321922	0.336405	0.20972	1.00261	0	0	0	0	21.7392	37.35	20.323	0.002498	0	1	12.7657	0.121683	15.9111	0	0.045122	0.0967726	0.0031053	0.0003005
103	603306	2020	0.656515	0.321036	0.335479	0.11827	0.82528	0	0	0	0	21.8592	15.94	20.2639	-0.036696	0	0	12.7657	0.090785	16.0844	0	0.048739	0.0949606	0.0067219	0.0006383
103	603306	2021	0.630913	0.308516	0.322396	0.20066	0.67131	0.693147	0.693147	0	0.693147	22.0541	16.03	20.2486	0.270076	0	0	13.1224	0.064289	16.8897	1	0.047402	0.0693586	0.0053851	0.0003735
103	603306	2022	0.629002	0.307582	0.32142	0.19995	0.64194	0.693147	0	0.693147	0.693147	20.6812	15.36	20.3167	0.357507	0	0	13.3047	0.012278	17.9014	0	0.049877	0.0674476	0.0078603	0.0005302
104	603319	2016	0.559448	0.27357	0.285878	0.28517	1.17378	0	0	0	0	20.8314	20.68	19.5342	0.198873	0	0	13.567	0.087013	14.6108	0	0.04974	-0.0021064	0.0077228	-1.63e-05
104	603319	2017	0.562235	0.274933	0.287302	0.2036	1.70773	0	0	0	0	21.0241	20.68	19.7987	0.459771	0	0	13.6877	0.041118	15.4334	0	0.056731	0.0006806	0.0147139	1e-05
104	603319	2018	0.550379	0.269135	0.281244	0.2371	1.32683	0	0	0	0	21.314	21.31	19.8986	0.111366	0	0	13.6877	0.104307	16.0915	0	0.069891	-0.0111754	0.0278745	-0.0003115
104	603319	2019	0.529984	0.259162	0.270822	0.23451	1.19025	0	0	0	0	21.6014	21.37	20.008	0.107555	0	0	13.6877	0.100016	16.6451	0	0.067161	-0.0315704	0.0251441	-0.0007938
104	603319	2020	0.552254	0.270052	0.282202	0.18834	1.57832	0.693147	0	0.693147	0.693147	21.688	19.47	20.2101	0.40672	0	1	13.6877	0.056179	17.3112	0	0.065378	-0.0093004	0.0233614	-0.0002173
104	603319	2021	0.552643	0.270243	0.282401	0.17529	1.35601	0	0	0	0	21.7411	19.54	20.3203	0.15082	0	1	13.4298	0.053912	16.1172	0	0.064624	-0.0089114	0.0226075	-0.0002015
104	603319	2022	0.552489	0.270167	0.282322	0.11967	1.14624	0.693147	0	0.693147	0.693147	20.5983	19.54	20.4554	0.001772	0	1	13.4298	0.049894	16.347	0	0.072352	-0.0090654	0.0303352	-0.000275
105	603335	2017	0.563774	0.275686	0.288089	0.24088	0.30436	0	0	0	0	20.5	28.87	18.5811	0.081906	0	0	13.7101	0.061684	15.0058	0	0.013546	0.0022196	-0.0284706	-6.32e-05
105	603335	2018	0.578907	0.283086	0.295822	0.04587	0.28317	0	0	0	0	20.5612	30.14	18.4873	0.018944	0	0	13.7101	0.082223	13.8722	0	0.01356	0.0173526	-0.028457	-0.0004938
105	603335	2019	0.571405	0.279417	0.291988	0.05773	0.20745	0	0	0	0	20.5513	30.14	18.3712	0.026515	0	1	13.7101	0.124729	13.2333	0	0.009871	0.0098506	-0.0321454	-0.0003167
105	603335	2020	0.59085	0.288926	0.301925	0.32475	1.13504	0	0	0	0	21.0165	29.34	18.4695	0.194653	0	1	13.7101	0.152088	15.6836	0	0.008546	0.0292956	-0.0334704	-0.0009805
105	603335	2021	0.555564	0.271671	0.283893	0.25288	0.83955	0	0	0	0	21.221	29.34	19.415	0.336204	0	1	13.7101	-0.011781	16.2317	0	0.007643	-0.0059904	-0.034374	0.0002059
105	603335	2022	0.516692	0.252663	0.26403	0.18088	-0.46569	0.693147	0.693147	0	0.693147	21.6413	27.87	19.5224	0.286329	0	1	13.7101	-0.066931	13.6108	0	0.021294	-0.0448624	-0.0207227	0.0009297
106	603358	2017	0.562673	0.275147	0.287526	0.25554	1.1925	1.09861	1.09861	0	1.09861	22.2714	56.09	20.6313	0.164262	0	0	13.8155	0.01581	15.4682	1	0.043788	0.0011186	0.0017711	1.98e-06
106	603358	2018	0.550001	0.26895	0.28105	0.20657	0.80964	0.693147	0	0.693147	0.693147	22.2581	56.09	20.9753	0.277431	0	0	13.8155	0.060109	15.3282	1	0.037159	-0.0115533	-0.0048578	5.61e-05
106	603358	2019	0.552965	0.2704	0.282565	0.08938	0.61141	1.38629	0.693147	1.09861	1.38629	22.3486	56.09	20.9629	0.030872	0	0	13.5924	0.09065	15.381	1	0.039	-0.0085894	-0.0030167	2.59e-05
106	603358	2020	0.55235	0.270099	0.282251	0.0689	0.85039	1.94591	1.38629	1.38629	1.94591	22.455	56.09	20.9202	-0.010462	0	0	13.5924	0.107275	16.2451	1	0.038249	-0.0092044	-0.0037676	3.47e-05
106	603358	2021	0.552302	0.270076	0.282226	0.19033	1.18322	2.07944	1.79176	1.09861	2.07944	22.5788	53.25	20.9264	0.140971	0	0	14.5902	0.059687	16.0568	1	0.035816	-0.0092524	-0.0062009	5.74e-05
106	603358	2022	0.54613	0.267058	0.279073	0.13422	0.77364	0.693147	0.693147	0	0.693147	21.7585	51.21	21.0714	0.094567	0	0	14.5565	0.031041	16.4748	0	0.03719	-0.0154244	-0.004827	7.45e-05
107	603586	2017	0.595986	0.291437	0.304549	0.19994	1.11762	0.693147	0	0.693147	0.693147	21.7764	43.31	20.3503	0.162103	0	0	13.8155	0.089018	16.7314	0	0.030973	0.0344316	-0.0110432	-0.0003802
107	603586	2018	0.586267	0.286684	0.299582	0.01043	0.41435	1.60944	1.09861	1.09861	1.60944	21.7555	42.05	20.3492	-0.066835	0	0	13.9553	0.036994	16.4962	0	0.035105	0.0247126	-0.0069114	-0.0001708
107	603586	2019	0.600886	0.293833	0.307053	0.14139	0.9378	1.79176	0.693147	1.60944	1.79176	21.6831	44.5	20.3216	0.159114	0	0	13.8643	0.09396	16.5404	0	0.036686	0.0393316	-0.0053309	-0.0002097
107	603586	2020	0.605217	0.295951	0.309266	0.08997	0.74829	1.79176	1.38629	1.09861	1.79176	21.7338	44.52	20.4695	-0.206709	0	1	13.8643	0.13444	16.9482	0	0.041668	0.0436626	-0.0003486	-1.52e-05
107	603586	2021	0.580022	0.283631	0.296391	-0.08992	-0.24307	1.79176	1.60944	0.693147	1.79176	21.7702	44.57	20.4916	0.082625	0	1	13.699	0.030194	16.2014	0	0.045053	0.0184676	0.0030366	5.61e-05
107	603586	2022	0.596035	0.291461	0.304574	0.03431	0.91524	0	0	0	0	22.0019	46.25	20.3733	0.312782	0	1	13.5798	0.043875	16.0498	1	0.038471	0.0344806	-0.0035453	-0.0001222
108	603596	2018	0.567736	0.277623	0.290113	0.35573	1.83716	0	0	0	0	22.1881	20.34	20.2838	0.07577	0	1	13.5411	0.102736	17.2097	1	0.038953	0.0061817	-0.0030639	-1.89e-05
108	603596	2019	0.57018	0.278818	0.291362	0.36757	2.01333	1.38629	0.693147	1.09861	1.38629	22.2649	20.34	20.5479	0.212921	0	1	13.5924	0.175112	17.8543	1	0.040389	0.0086256	-0.0016272	-1.4e-05
108	603596	2020	0.582471	0.284828	0.297642	0.27095	1.82165	1.60944	0.693147	1.38629	1.60944	22.5561	20.34	20.5494	-0.036343	0	1	13.5924	0.12509	18.0116	1	0.057452	0.0209166	0.0154355	0.0003229
108	603596	2021	0.574673	0.281015	0.293658	0.31663	1.6383	1.09861	0.693147	0.693147	1.09861	22.8802	19.34	20.5696	0.148063	0	1	13.5924	0.069279	18.3698	1	0.06851	0.0131186	0.0264932	0.0003476
108	603596	2022	0.56375	0.275674	0.288076	0.21828	1.73825	0.693147	0.693147	0	0.693147	22.0611	19.18	21.0702	0.586111	0	0	13.8255	0.090756	18.3902	1	0.068251	0.0021957	0.0262338	5.76e-05
109	603730	2017	0.614377	0.30043	0.313947	0.53021	2.52992	0	0	0	0	22.3602	55.22	20.1613	0.183551	0	0	14.1871	0.106557	16.6104	1	0.042979	0.0528226	0.0009628	5.09e-05
109	603730	2018	0.566192	0.276868	0.289324	0.38067	1.7382	0.693147	0.693147	0	0.693147	22.3856	54.91	20.6367	0.316112	0	0	14.2538	0.140276	16.9156	1	0.033799	0.0046376	-0.0082173	-3.81e-05
109	603730	2019	0.577842	0.282565	0.295277	0.30632	1.77442	0	0	0	0	22.4254	56.24	20.7003	0.127419	0	0	14.2538	0.083339	17.2177	1	0.037383	0.0162876	-0.004634	-7.55e-05
109	603730	2020	0.57709	0.282197	0.294893	0.29469	1.02917	0	0	0	0	22.3815	56.37	20.7302	-0.180116	0	0	14.1156	0.139429	17.4458	1	0.038324	0.0155357	-0.0036932	-5.74e-05
109	603730	2021	0.58657	0.286833	0.299737	0.29909	1.05568	0	0	0	0	22.4843	56.37	20.6858	0.065467	0	0	14.1156	0.014278	17.0999	1	0.04448	0.0250157	0.0024635	6.16e-05
109	603730	2022	0.581033	0.284125	0.296908	0.26805	1.38215	1.09861	1.09861	0	1.09861	21.6996	56.37	20.7963	0.222654	0	0	14.1156	0.042014	16.8279	0	0.040338	0.0194786	-0.0016786	-3.27e-05
110	603758	2017	0.6367	0.311346	0.325354	0.261	0.91439	0	0	0	0	21.6381	65.63	20.6999	0.019579	0	1	14.4574	0.180241	15.5109	0	0.010032	0.0751456	-0.0319846	-0.0024035
110	603758	2018	0.63319	0.30963	0.32356	0.00882	-0.26543	1.09861	0.693147	0.693147	1.09861	21.6975	65.63	20.576	-0.388716	0	1	12.8992	0.089805	14.8499	0	0.045157	0.0716356	0.0031404	0.000225
110	603758	2019	0.651728	0.318695	0.333033	-0.12922	0.49146	0	0	0	0	21.8107	65.63	20.6433	-0.11913	0	1	12.8992	0.020053	16.1293	0	0.061369	0.0901736	0.0193521	0.001745
110	603758	2020	0.638475	0.312214	0.326261	-0.07161	1.27375	1.60944	1.09861	1.09861	1.60944	21.8473	65.63	20.5288	0.535091	0	1	12.8992	0.073126	18.2453	0	0.034596	0.0769206	-0.0074209	-0.0005708
110	603758	2021	0.617896	0.302151	0.315745	0.08743	0.38764	0	0	0	0	21.8844	65.63	20.4441	0.551928	0	1	12.8992	0.069065	16.5768	0	0.033558	0.0563416	-0.0084583	-0.0004766
110	603758	2022	0.608026	0.297325	0.310701	0.13285	0.68211	0	0	0	0	21.3032	65.63	20.5825	-0.110332	0	1	12.8992	0.164689	18.0681	0	0.049372	0.0464717	0.0073549	0.0003418
111	603767	2017	0.600527	0.293658	0.306869	0.19215	0.69167	0	0	0	0	21.3315	31.33	20.0948	0.070535	0	0	13.7642	0.097773	15.214	0	0.033226	0.0389726	-0.0087903	-0.0003426
111	603767	2018	0.590501	0.288755	0.301746	0.09824	0.39549	1.09861	0.693147	0.693147	1.09861	21.3676	31.33	20.2726	0.003857	0	0	13.653	0.017476	13.7613	0	0.040006	0.0289466	-0.0020105	-5.82e-05
111	603767	2019	0.592427	0.289697	0.30273	0.09208	0.52366	0	0	0	0	21.4146	30.56	20.2588	0.070521	0	0	13.5924	0.035682	15.6451	0	0.034241	0.0308726	-0.0077755	-0.0002401
111	603767	2020	0.584978	0.286054	0.298924	0.02684	0.37977	0	0	0	0	21.4248	30.56	20.2337	0.111445	0	0	13.5924	0.022964	15.6162	0	0.034532	0.0234236	-0.0074852	-0.0001753
111	603767	2021	0.585938	0.286524	0.299414	0.03988	0.43008	0.693147	0.693147	0	0.693147	21.3409	30.58	20.4157	0.065077	0	0	13.5924	0.125515	15.4299	0	0.037403	0.0243836	-0.0046136	-0.0001125
111	603767	2022	0.593177	0.290064	0.303114	0.00602	0.28522	0	0	0	0	21.6388	30.43	20.3447	-0.111363	0	0	13.5924	0.052147	15.6614	0	0.043743	0.0316226	0.0017266	5.46e-05
112	603768	2017	0.575178	0.281262	0.293916	0.18135	1.05887	2.83321	1.94591	2.3979	2.83321	21.7962	31.86	20.3961	0.284097	0	0	13.7642	-0.003098	16.0058	0	0.027812	0.0136237	-0.0142047	-0.0001935
112	603768	2018	0.556772	0.272262	0.284511	0.16588	0.46673	3.13549	2.07944	2.77259	3.13549	22.0268	31.86	20.3639	-0.021884	0	0	13.7642	-0.005348	16.1415	1	0.026462	-0.0047824	-0.015555	7.44e-05
112	603768	2019	0.533746	0.261002	0.272744	0.11153	0.1445	3.04452	1.94591	2.70805	3.04452	22.0111	31.86	20.9378	-0.021293	0	0	13.9553	-0.043002	16.4407	1	0.02899	-0.0278084	-0.0130268	0.0003623
112	603768	2020	0.539776	0.263951	0.275826	-0.00487	0.43436	3.17805	2.3979	2.63906	3.17805	22.0743	31.86	20.9871	0.252195	0	0	13.9553	-0.000191	16.8263	1	0.0265	-0.0217783	-0.0155168	0.0003379
112	603768	2021	0.539525	0.263828	0.275697	0.09286	0.33326	2.89037	2.3979	2.07944	2.89037	22.1585	31.86	21.0008	0.309918	0	0	14.0225	-0.005526	16.6987	1	0.026406	-0.0220294	-0.0156106	0.0003439
112	603768	2022	0.536301	0.262251	0.27405	0.02195	0.52258	0	0	0	0	22.0929	31.86	21.2676	0.051256	0	1	14.0387	-0.029134	16.9426	1	0.029291	-0.0252534	-0.012726	0.0003214
113	603786	2020	0.616914	0.301671	0.315243	0.269	1.56972	2.70805	2.3979	1.60944	2.70805	22.3034	59.85	20.0528	-0.002878	0	1	14.0779	0.1107	17.1586	1	0.082532	0.0553596	0.040515	0.0022429
113	603786	2021	0.622831	0.304564	0.318267	0.27652	1.04723	2.70805	2.3979	1.60944	2.70805	22.39	59.85	20.1463	-0.036798	0	1	14.0779	0.086734	16.9041	1	0.108325	0.0612766	0.0663085	0.0040632
113	603786	2022	0.608578	0.297595	0.310983	0.21055	1.17818	2.3979	1.60944	1.94591	2.3979	20.1616	59.26	20.2022	0.205739	0	1	14.152	-0.002039	15.9091	0	0.110642	0.0470237	0.0686258	0.003227
114	603788	2015	0.595307	0.291105	0.304202	0.37538	2.10282	0	0	0	0	20.8949	42.46	18.5095	0.153703	0	0	13.2177	0.022229	14.7992	0	0.036944	0.0337526	-0.0050723	-0.0001712
114	603788	2016	0.592	0.289488	0.302512	0.3752	1.99052	0	0	0	0	21.5448	42.33	18.7918	0.287501	0	0	13.5924	0.066355	16.2519	0	0.034788	0.0304456	-0.0072284	-0.0002201
114	603788	2017	0.622436	0.304371	0.318065	0.50247	1.73276	0	0	0	0	21.536	36.42	18.8497	0.403603	0	0	13.5278	0.046186	16.295	0	0.03996	0.0608816	-0.0020563	-0.0001252
114	603788	2018	0.636766	0.311378	0.325387	0.36059	1.14323	1.60944	1.09861	1.09861	1.60944	21.499	36.42	18.9812	0.067134	0	0	13.7101	0.109297	15.9306	0	0.042337	0.0752116	0.0003205	2.41e-05
114	603788	2019	0.633287	0.309677	0.32361	0.19087	0.94329	0	0	0	0	21.5395	37.56	18.8586	-0.267617	0	0	13.5924	0.152347	15.923	0	0.043283	0.0717326	0.0012661	9.08e-05
114	603788	2020	0.627452	0.306824	0.320628	0.16646	0.95311	0	0	0	0	21.5333	37.56	18.8706	-0.05575	0	0	13.5924	0.078221	15.375	0	0.046172	0.0658976	0.0041548	0.0002738
114	603788	2021	0.630338	0.308235	0.322103	0.1924	0.75817	0	0	0	0	21.5625	37.56	18.8574	0.056731	0	0	13.5924	0.071292	15.3852	0	0.054557	0.0687836	0.0125399	0.0008625
114	603788	2022	0.622051	0.304183	0.317868	0.16912	0.58953	0	0	0	0	21.5262	37.56	18.8062	0.101339	0	0	13.5924	0.057146	15.2272	0	0.054205	0.0604966	0.0121887	0.0007374
115	603809	2017	0.582218	0.284705	0.297514	0.59259	1.26522	0.693147	0	0.693147	0.693147	21.6156	18.75	20.3238	0.308249	0	0	14.3751	0.090837	15.7576	0	0.034744	0.0206636	-0.0072724	-0.0001503
115	603809	2018	0.572842	0.28012	0.292722	0.21867	1.07754	0	0	0	0	21.6296	18.75	20.6144	0.104435	0	0	13.2177	0.127121	16.5072	0	0.037631	0.0112876	-0.004386	-4.95e-05
115	603809	2019	0.569412	0.278442	0.290969	0.16188	0.75408	0	0	0	0	21.9126	18.75	20.6227	-0.002729	0	0	13.2177	0.095035	16.1455	0	0.048427	0.0078576	0.0064101	5.04e-05
115	603809	2020	0.549736	0.268821	0.280915	0.16933	1.06417	0	0	0	0	22.1014	18.12	20.8477	0.262033	0	0	13.4588	0.079013	16.7891	1	0.048109	-0.0118183	0.0060927	-7.2e-05
115	603809	2021	0.534049	0.26115	0.272899	0.2099	1.13218	0	0	0	0	22.2736	18.12	21.073	0.233541	0	0	13.487	0.120058	17.1427	1	0.055712	-0.0275054	0.0136948	-0.0003767
115	603809	2022	0.524657	0.256557	0.2681	0.21248	1.06434	0	0	0	0	21.2631	18.12	21.2196	0.019043	0	1	13.487	0.059754	17.5023	0	0.068451	-0.0368974	0.0264347	-0.0009754
116	603922	2017	0.562621	0.275122	0.287499	0.46838	1.11774	0	0	0	0	21.2185	67.84	19.3856	0.156908	0	1	13.8155	-0.000394	15.2222	0	0.040716	0.0010666	-0.0013006	-1.39e-06
116	603922	2018	0.570648	0.279047	0.291601	0.15118	0.4995	0.693147	0.693147	0	0.693147	21.0542	48.54	19.3142	0.026183	0	1	13.8155	0.03034	15.0192	0	0.035999	0.0090936	-0.0060173	-5.47e-05
116	603922	2019	0.57003	0.278745	0.291285	-0.04339	-0.82173	0	0	0	0	20.9194	48.54	19.4821	-0.281829	0	1	13.8155	0.101591	14.1661	0	0.038486	0.0084756	-0.0035308	-2.99e-05
116	603922	2020	0.605124	0.295906	0.309218	-0.05399	0.07316	0.693147	0.693147	0	0.693147	20.9521	48.54	19.3506	-0.388716	0	1	13.8155	0.087218	15.2066	0	0.045005	0.0435696	0.0029884	0.0001302
116	603922	2021	0.605057	0.295873	0.309184	0.04831	0.18278	1.38629	1.38629	0	1.38629	20.9524	48.54	19.1497	0.096873	0	1	13.8155	0.099841	15.4062	0	0.047837	0.0435026	0.0058206	0.0002532
116	603922	2022	0.600345	0.293569	0.306776	0.07982	-0.11397	0	0	0	0	21.0826	29.99	19.1278	0.002305	0	1	13.8155	0.1016	15.0016	0	0.050642	0.0387906	0.0086249	0.0003346
117	603926	2017	0.609142	0.297871	0.311272	0.35435	1.30763	0	0	0	0	21.2191	33.75	19.2936	0.17664	0	0	13.653	0.046584	15.6321	0	0.040781	0.0475876	-0.0012356	-5.88e-05
117	603926	2018	0.580643	0.283934	0.296708	0.1606	0.72338	0.693147	0	0.693147	0.693147	21.4481	32.76	20.0023	0.133979	0	1	13.8155	0.066557	15.4317	0	0.035461	0.0190886	-0.0065557	-0.0001251
117	603926	2019	0.549805	0.268855	0.28095	0.14039	1.02621	0	0	0	0	21.5158	32.83	20.078	0.512007	0	1	13.9978	0.116666	16.0093	0	0.030027	-0.0117494	-0.0119896	0.0001409
117	603926	2020	0.557054	0.272399	0.284655	0.10678	1.3257	1.09861	0.693147	0.693147	1.09861	21.7189	32.86	20.2975	0.032371	0	1	13.9978	0.101596	16.1873	0	0.02958	-0.0045004	-0.0124364	5.6e-05
117	603926	2021	0.553687	0.270753	0.282934	0.23721	1.22588	1.38629	0.693147	1.09861	1.38629	21.6762	37.45	20.3024	0.245711	0	1	13.9978	0.058158	16.346	0	0.030864	-0.0078674	-0.0111529	8.77e-05
117	603926	2022	0.560424	0.274047	0.286377	0.10116	0.51827	0	0	0	0	20.7974	37.45	20.4069	0.115815	0	1	13.9978	0.101136	16.4701	0	0.023293	-0.0011304	-0.0187237	2.12e-05
118	603949	2020	0.659091	0.322296	0.336796	0.2541	2.10196	0	0	0	0	20.8307	19.95	19.1451	0.334966	0	0	13.5278	0.041561	15.3031	0	0.040271	0.0975366	-0.0017456	-0.0001703
118	603949	2021	0.659584	0.342262	0.35766	0.39059	1.28998	0.693147	0	0.693147	0.693147	20.7962	19.95	19.2452	-0.030267	0	0	13.3047	0.166179	15.7828	0	0.046439	0.0980296	0.0044219	0.0004335
118	603949	2022	0.659584	0.348341	0.364013	0.15862	0.41726	0.693147	0	0.693147	0.693147	22.007	19.95	19.15	-0.384601	0	0	13.3047	0.115091	15.6107	1	0.064651	0.0980296	0.0226345	0.0022188
119	603950	2020	0.564816	0.276195	0.288621	0.16473	2.03375	1.09861	1.09861	0	1.09861	22.0292	40.05	21.0339	0.452523	0	0	13.1224	0.12022	17.5189	1	0.050384	0.0032616	0.0083668	2.73e-05
119	603950	2021	0.56747	0.277493	0.289977	0.28046	1.17089	0	0	0	0	22.0687	40.72	21.1865	-0.057474	0	0	13.1224	0.171055	17.1087	1	0.054237	0.0059156	0.0122199	7.23e-05
119	603950	2022	0.55204	0.269947	0.282092	0.14471	0.44291	0	0	0	0	21.4739	40.72	21.0881	-0.294333	0	0	13.1224	0.075143	17.562	0	0.048981	-0.0095144	0.0069645	-6.63e-05
120	603982	2019	0.573562	0.280472	0.29309	0.13826	0.71841	0	0	0	0	21.5259	36	20.6277	0.040131	0	0	13.9978	0.134766	15.6261	0	0.063603	0.0120077	0.021586	0.0002592
120	603982	2020	0.572733	0.280067	0.292667	0.0595	0.79982	1.79176	1.79176	0	1.79176	21.9732	35.73	20.6204	0.108144	0	0	13.9978	0.095102	15.9345	0	0.059577	0.0111786	0.01756	0.0001963
120	603982	2021	0.541439	0.264764	0.276675	0.20743	0.71834	1.94591	1.60944	1.09861	1.94591	22.5624	35.75	20.7898	0.165346	0	0	13.9978	-0.030111	17.4743	1	0.077226	-0.0201154	0.0352091	-0.0007082
121	603997	2015	0.616374	0.301407	0.314967	0.42688	1.67095	0.693147	0.693147	0	0.693147	21.3826	49.54	19.8772	0.029621	0	0	13.1224	0.098843	16.6382	0	0.032705	0.0548196	-0.009312	-0.0005105
121	603997	2016	0.602077	0.294416	0.307661	0.36981	1.74148	1.60944	1.09861	1.09861	1.60944	21.508	49.54	19.8939	0.398294	0	0	13.5924	0.022191	15.9558	0	0.027532	0.0405226	-0.014485	-0.000587
121	603997	2017	0.60342	0.295073	0.308348	0.3973	1.80744	1.79176	1.60944	0.693147	1.79176	21.6529	49.54	19.9001	0.297893	0	0	13.5924	0.117531	16.1893	0	0.0286	0.0418656	-0.0134165	-0.0005617
121	603997	2018	0.591912	0.289445	0.302467	0.35243	1.72004	0.693147	0.693147	0	0.693147	23.5892	51.97	20.008	0.131054	0	0	13.5924	0.180241	16.4525	1	0.033954	0.0303576	-0.0080628	-0.0002448
121	603997	2019	0.5019	0.245429	0.256471	0.23529	0.71527	0	0	0	0	23.5755	32.48	21.9358	1.64216	0	0	14.9141	0.066577	16.8414	1	0.017161	-0.0596544	-0.0248554	0.0014827
121	603997	2020	0.491833	0.240506	0.251326	-0.03555	-0.71785	1.09861	1.09861	0	1.09861	23.5088	32.55	22.0611	-0.126019	0	0	14.9141	0.046747	16.6345	1	0.01786	-0.0697214	-0.024157	0.0016843
121	603997	2021	0.508653	0.248731	0.259922	0.08086	0.26306	1.79176	1.60944	0.693147	1.79176	23.4611	26.06	21.9873	0.06987	0	0	14.8451	0.044352	16.9144	1	0.022447	-0.0529014	-0.0195697	0.0010353
121	603997	2022	0.488456	0.238855	0.249601	-0.02793	-3.1269	1.38629	1.38629	0	1.38629	21.0976	24.11	21.9772	0.06742	0	0	14.8451	0.068099	16.9479	0	0.023765	-0.0730984	-0.0182518	0.0013342
122	605005	2021	0.5986	0.292715	0.305885	0.32323	1.54481	1.79176	1.38629	1.09861	1.79176	21.4095	75.91	19.862	0.183184	0	0	13.3047	0.068825	16.4884	0	0.050265	0.0370456	0.0082482	0.0003056
122	605005	2022	0.596919	0.291893	0.305026	0.1832	1.25429	1.09861	1.09861	0	1.09861	21.6089	75.91	19.9369	0.026977	0	0	13.3047	0.120295	16.4311	0	0.056117	0.0353646	0.0141007	0.0004987
123	605018	2020	0.597511	0.292183	0.305328	0.25287	1.19989	2.77259	2.63906	1.09861	2.77259	21.679	54.43	20.1917	0.016375	0	0	13.8155	0.08687	16.9451	0	0.049425	0.0359566	0.0074087	0.0002664
123	605018	2021	0.584721	0.285929	0.298792	0.15276	0.78655	1.38629	1.38629	0	1.38629	21.949	54.43	20.3047	0.028943	0	0	13.5278	0.107473	16.4992	0	0.0545	0.0231667	0.0124829	0.0002892
123	605018	2022	0.582294	0.284742	0.297552	0.11953	0.47134	0	0	0	0	21.5402	48.1	20.312	0.226585	0	0	13.5924	0.054405	15.5798	0	0.049217	0.0207396	0.0072005	0.0001493
124	605088	2020	0.55961	0.273649	0.285961	0.17277	0.86258	0	0	0	0	21.6885	32.59	19.6129	-0.053622	0	1	13.4588	0.096629	16.3983	0	0.040631	-0.0019444	-0.0013854	2.69e-06
124	605088	2021	0.552349	0.270098	0.28225	0.09076	0.8222	1.38629	1.09861	0.693147	1.38629	21.867	31.42	19.5732	0.35085	0	0	13.5924	0.014068	15.8045	0	0.037484	-0.0092054	-0.0045322	4.17e-05
124	605088	2022	0.549536	0.268723	0.280813	0.09565	1.49549	0	0	0	0	21.0354	31.45	19.8325	0.18262	0	0	13.5924	0.120982	16.2249	0	0.03293	-0.0120184	-0.0090871	0.0001092
125	605128	2020	0.601817	0.294289	0.307529	0.34655	1.06945	0	0	0	0	21.0747	38.39	19.2313	-0.02702	0	1	13.4588	0.088571	15.2414	0	0.030124	0.0402626	-0.0118929	-0.0004788
125	605128	2021	0.590542	0.288775	0.301767	0.15295	0.691	0	0	0	0	21.496	38.39	19.2948	0.043807	0	1	13.5278	0.070473	15.6601	0	0.036237	0.0289876	-0.0057801	-0.0001676
125	605128	2022	0.553473	0.270648	0.282825	0.0813	0.42282	0	0	0	0	21.2033	38.39	19.5985	0.357196	0	1	13.5278	0.023272	16.2365	0	0.038078	-0.0080814	-0.0039384	3.18e-05
126	605133	2021	0.585014	0.286072	0.298942	0.17812	0.80418	0	0	0	0	21.9846	45.7	20.4791	0.173437	0	0	13.5924	0.057353	16.7015	1	0.040221	0.0234596	-0.0017957	-4.21e-05
126	605133	2022	0.54639	0.267185	0.279205	0.15241	0.81394	0	0	0	0	21.239	45.09	20.7979	0.328686	0	0	13.5924	-0.007008	16.691	0	0.044348	-0.0151644	0.0023311	-3.53e-05
127	605151	2020	0.647955	0.31685	0.331105	0.48107	1.31415	0	0	0	0	21.3843	18.86	18.8717	-0.043137	0	1	13.5924	0.119188	15.4567	0	0.015752	0.0864006	-0.0262645	-0.0022693
127	605151	2021	0.629221	0.307689	0.321532	0.15542	0.90175	1.94591	1.94591	0	1.94591	21.4103	18.86	18.8326	-0.08498	0	1	13.8155	0.068722	15.7504	0	0.041898	0.0676666	-0.0001187	-8.03e-06
127	605151	2022	0.631674	0.308889	0.322785	0.18541	1.0301	0	0	0	0	21.3739	18.63	18.7131	0.16038	0	1	13.8155	0.116056	15.6318	0	0.035665	0.0701196	-0.006352	-0.0004454
128	605228	2021	0.572877	0.280137	0.29274	0.14449	0.78151	3.04452	2.83321	1.60944	3.04452	21.5194	46.29	20.0556	-0.072423	0	0	13.8155	0.069335	16.2718	0	0.047153	0.0113226	0.0051361	5.82e-05
128	605228	2022	0.56394	0.275767	0.288174	0.08563	0.30761	2.19722	1.38629	1.79176	2.19722	21.8582	45.79	20.252	0.036372	0	0	13.8155	0.058325	16.3132	0	0.058351	0.0023856	0.0163342	3.9e-05
129	605319	2021	0.55283	0.270334	0.282496	0.11496	0.62238	0	0	0	0	21.9299	34.42	20.8936	0.116358	0	0	13.8643	0.074839	16.0433	0	0.031461	-0.0087244	-0.010556	9.21e-05
129	605319	2022	0.546366	0.267173	0.279193	0.05939	0.45332	0	0	0	0	21.3806	34.42	21.09	0.104248	0	0	13.9108	-0.016529	16.1741	0	0.030998	-0.0151884	-0.0110184	0.0001674
130	605333	2020	0.529881	0.259112	0.270769	0.02766	1.12608	0.693147	0.693147	0	0.693147	21.7963	65.34	20.1965	-0.061648	0	0	13.653	0.041787	16.0452	0	0.051971	-0.0316734	0.0099544	-0.0003153
130	605333	2021	0.507943	0.248384	0.259559	0.03515	-0.01379	2.30259	1.94591	1.38629	2.30259	22.224	65.34	20.4042	0.598646	0	0	13.7642	-0.071461	16.0934	1	0.050143	-0.0536114	0.0081267	-0.0004357
130	605333	2022	0.513561	0.251131	0.26243	0.0235	0.36711	1.79176	1.38629	1.09861	1.79176	21.9406	59.98	20.9372	0.339095	0	0	13.7642	-0.052847	16.0287	0	0.049344	-0.0479934	0.007327	-0.0003516
